# Supplementary material for: Genome-driven elucidation of phage-host interplay and impact of phage resistance evolution on bacterial fitness
Source: ISME J. 2021 Aug 31;16(2):533–42. doi: 10.1038/s41396-021-01096-5 (PMC8776877; doi:10.1038/s41396-021-01096-5)
Supplement: Supplementary file 1 — Table S1 [file 41396_2021_1096_MOESM1_ESM.xlsx]

## Sheet: Arkusz1
Table S1. Details of the sequenced samples (list of isolates)
Strain Name	Source	Year of isolation	Accession	Biosample accession	Bioproject number	Sequencing method
Pseudomonas aeruginosa PAO1	Biofilm	11.2016	SRR13179899	SAMN14365535	PRJNA612292	Illumina MiSeq
Pseudomonas aeruginosa A5803	Biofilm	02.2018	SRR11290123	SAMN14352261	PRJNA611939	Illumina MiSeq
			SRR11290119	SAMN14352261	PRJNA611939	PacBio RS II
Pseudomonas aeruginosa AA43	Biofilm	02.2018	SRR11290121	SAMN14352263	PRJNA611939	Illumina MiSeq
			SRR11290118	SAMN14352263	PRJNA611939	PacBio RS II
Pseudomonas aeruginosa CHA	Biofilm	02.2018	SRR11290120	SAMN14352264	PRJNA611939	Illumina MiSeq
			SRR11290117	SAMN14352264	PRJNA611939	PacBio RS II
Pseudomonas aeruginosa PAK	Biofilm	02.2018	SRR11290122	SAMN14352262	PRJNA611939	Illumina MiSeq
Isolates Name	Source	Year of isolation	Accession	Biosample accession	Bioproject number	Sequencing method
P. aeruginosa PAO1 isolates
PAO1-K-24-A	Biofilm	11.2016	SRR13179898	SAMN14365536	PRJNA612292	Illumina MiSeq
PAO1-K-48-A	Biofilm	11.2016	SRR13179881	SAMN14365537	PRJNA612292	Illumina MiSeq
PAO1-K-72-A	Biofilm	11.2016	SRR13179870	SAMN14365538	PRJNA612292	Illumina HiSeq 4000
PAO1-K-P-B	Plankton	06.2017	SRR13179848	SAMN14365540	PRJNA612292	Illumina HiSeq 4000
PAO1-K-P-C	Plankton	06.2017	SRR13179837	SAMN14365541	PRJNA612292	Illumina HiSeq 4000
PAO1-K-P-D	Plankton	06.2017	SRR13179859	SAMN14365539	PRJNA612292	Illumina HiSeq 4000
PAO1-LUZ7-48-K	Biofilm	11.2016	SRR13179805	SAMN14365624	PRJNA612292	Illumina HiSeq 4000
PAO1-LUZ7-P-F	Plankton	06.2017	SRR13179798	SAMN14365630	PRJNA612292	Illumina HiSeq 4000
PAO1-LUZ7-P-M	Plankton	06.2017	SRR13179797	SAMN14365631	PRJNA612292	Illumina HiSeq 4000
PAO1-KTN6-24-C	Biofilm	11.2016	SRR13179875	SAMN14365560	PRJNA612292	Illumina HiSeq 4000
PAO1-KTN6-24-D	Biofilm	11.2016	SRR13179874	SAMN14365561	PRJNA612292	Illumina MiSeq
PAO1-KTN6-48-J	Biofilm	11.2016	SRR13179873	SAMN14365562	PRJNA612292	Illumina MiSeq
PAO1-KTN6-72-E	Biofilm	11.2016	SRR13179872	SAMN14365563	PRJNA612292	Illumina HiSeq 4000
PAO1-KTN6-72-G	Biofilm	11.2016	SRR13179871	SAMN14365564	PRJNA612292	Illumina HiSeq 4000
PAO1-KTN6-72-J	Biofilm	11.2016	SRR13179869	SAMN14365565	PRJNA612292	Illumina HiSeq 4000
PAO1-KTN6-P-E	Plankton	06.2017	SRR13179829	SAMN14365602	PRJNA612292	Illumina HiSeq 4000
PAO1-KTN6-P-H	Plankton	06.2017	SRR13179828	SAMN14365603	PRJNA612292	Illumina HiSeq 4000
PAO1-KTN6-P-J	Plankton	06.2017	SRR13179827	SAMN14365604	PRJNA612292	Illumina HiSeq 4000
PAO1-KT28-24-B	Biofilm	11.2016	SRR13179826	SAMN14365542	PRJNA612292	Illumina HiSeq 4000
PAO1-KT28-48-A	Biofilm	11.2016	SRR13179815	SAMN14365543	PRJNA612292	Illumina HiSeq 4000
PAO1-KT28-48-B	Biofilm	11.2016	SRR13179804	SAMN14365544	PRJNA612292	Illumina HiSeq 4000
PAO1-KT28-72-H	Biofilm	11.2016	SRR13179897	SAMN14365545	PRJNA612292	Illumina HiSeq 4000
PAO1-KT28-P-J	Plankton	06.2017	SRR13179890	SAMN14365546	PRJNA612292	Illumina HiSeq 4000
PAO1-LUZ19-24-B	Biofilm	11.2016	SRR13179816	SAMN14365614	PRJNA612292	Illumina HiSeq 4000
PAO1-LUZ19-24-E	Biofilm	11.2016	SRR13179814	SAMN14365615	PRJNA612292	Illumina HiSeq 4000
PAO1-LUZ19-48-K	Biofilm	11.2016	SRR13179811	SAMN14365618	PRJNA612292	Illumina MiSeq
PAO1-LUZ19-48-L	Biofilm	11.2016	SRR13179810	SAMN14365619	PRJNA612292	Illumina HiSeq 4000
PAO1-LUZ19-P-AA	Plankton	06.2017	SRR13179809	SAMN14365620	PRJNA612292	Illumina HiSeq 4000
PAO1-LUZ19-P-AG	Plankton	06.2017	SRR13179808	SAMN14365621	PRJNA612292	Illumina HiSeq 4000
PAO1-LUZ19-P-Z	Plankton	06.2017	SRR13179807	SAMN14365622	PRJNA612292	Illumina HiSeq 4000
PAO1-KTN4-24-B	Biofilm	11.2016	SRR13179885	SAMN14365551	PRJNA612292	Illumina MiSeq
PAO1-KTN4-24-F	Biofilm	11.2016	SRR13179884	SAMN14365552	PRJNA612292	Illumina HiSeq 4000
PAO1-KTN4-72-B	Biofilm	11.2016	SRR13179883	SAMN14365553	PRJNA612292	Illumina HiSeq 4000
PAO1-KTN4-72-D	Biofilm	11.2016	SRR13179882	SAMN14365554	PRJNA612292	Illumina HiSeq 4000
PAO1-KTN4-72-F	Biofilm	11.2016	SRR13179880	SAMN14365555	PRJNA612292	Illumina HiSeq 4000
PAO1-KTN4-72-I	Biofilm	11.2016	SRR13179879	SAMN14365556	PRJNA612292	Illumina MiSeq
PAO1-KTN4-P-G	Plankton	06.2017	SRR13179878	SAMN14365557	PRJNA612292	Illumina HiSeq 4000
PAO1-KTN4-P-K	Plankton	06.2017	SRR13179877	SAMN14365558	PRJNA612292	Illumina HiSeq 4000
PAO1-KTN4-P-P	Plankton	06.2017	SRR13179876	SAMN14365559	PRJNA612292	Illumina HiSeq 4000
PAO1-phiKZ-24-D	Biofilm	11.2016	SRR13179796	SAMN14365632	PRJNA612292	Illumina HiSeq 4000
PAO1-phiKZ-24-H	Biofilm	11.2016	SRR13179795	SAMN14365633	PRJNA612292	Illumina MiSeq
PAO1-phiKZ-24-J	Biofilm	11.2016	SRR13179794	SAMN14365634	PRJNA612292	Illumina HiSeq 4000
PAO1-phiKZ-48-I	Biofilm	11.2016	SRR13179896	SAMN14365635	PRJNA612292	Illumina HiSeq 4000
PAO1-phiKZ-72-C	Biofilm	11.2016	SRR13179895	SAMN14365636	PRJNA612292	Illumina MiSeq
PAO1-phiKZ-72-F	Biofilm	11.2016	SRR13179894	SAMN14365637	PRJNA612292	Illumina HiSeq 4000
PAO1-phiKZ-P-C	Plankton	06.2017	SRR13179893	SAMN14365638	PRJNA612292	Illumina HiSeq 4000
PAO1-phiKZ-P-F	Plankton	06.2017	SRR13179892	SAMN14365639	PRJNA612292	Illumina HiSeq 4000
PAO1-KT28-phiKZ-72-E	Biofilm	11.2016	SRR13179889	SAMN14365547	PRJNA612292	Illumina MiSeq
PAO1-KT28-phiKZ-72-G	Biofilm	11.2016	SRR13179888	SAMN14365548	PRJNA612292	Illumina HiSeq 4000
PAO1-KT28-phiKZ-P-A	Biofilm	11.2016	SRR13179887	SAMN14365549	PRJNA612292	Illumina HiSeq 4000
PAO1-KT28-phiKZ-P-C	Biofilm	11.2016	SRR13179886	SAMN14365550	PRJNA612292	Illumina HiSeq 4000
PAO1-KTN6-LUZ7-48-H	Biofilm	11.2016	SRR13179858	SAMN14365575	PRJNA612292	Illumina MiSeq
PAO1-KTN6-LUZ7-P-G	Plankton	06.2017	SRR13179842	SAMN14365590	PRJNA612292	Illumina HiSeq 4000
PAO1-KTN6-LUZ7-P-H	Plankton	06.2017	SRR13179841	SAMN14365591	PRJNA612292	Illumina HiSeq 4000
PAO1-KTN6-LUZ7-P-N	Plankton	06.2017	SRR13179840	SAMN14365592	PRJNA612292	Illumina HiSeq 4000
PAO1-LUZ7-KTN4-48-J	Biofilm	11.2016	SRR13179803	SAMN14365625	PRJNA612292	Illumina HiSeq 4000
PAO1-LUZ7-KTN4-72-A	Biofilm	11.2016	SRR13179802	SAMN14365626	PRJNA612292	Illumina HiSeq 4000
PAO1-LUZ7-KTN4-72-K	Biofilm	11.2016	SRR13179801	SAMN14365627	PRJNA612292	Illumina HiSeq 4000
PAO1-LUZ7-KTN4-72-M	Biofilm	11.2016	SRR13179800	SAMN14365628	PRJNA612292	Illumina HiSeq 4000
PAO1-LUZ7-KTN4-P-D	Biofilm	11.2016	SRR13179799	SAMN14365629	PRJNA612292	Illumina HiSeq 4000
PAO1-KTN6-KTN4-24-A	Biofilm	11.2016	SRR13179868	SAMN14365566	PRJNA612292	Illumina HiSeq 4000
PAO1-KTN6-KTN4-24-C	Biofilm	11.2016	SRR13179867	SAMN14365567	PRJNA612292	Illumina HiSeq 4000
PAO1-KTN6-KTN4-24-E	Biofilm	11.2016	SRR13179866	SAMN14365568	PRJNA612292	Illumina HiSeq 4000
PAO1-KTN6-KTN4-24-H	Biofilm	11.2016	SRR13179865	SAMN14365569	PRJNA612292	Illumina HiSeq 4000
PAO1-KTN6-KTN4-48-C	Biofilm	11.2016	SRR13179864	SAMN14365570	PRJNA612292	Illumina HiSeq 4000
PAO1-KTN6-KTN4-72-B	Biofilm	11.2016	SRR13179863	SAMN14365571	PRJNA612292	Illumina HiSeq 4000
PAO1-KTN6-KTN4-P-B	Plankton	06.2017	SRR13179862	SAMN14365572	PRJNA612292	Illumina HiSeq 4000
PAO1-KTN6-KTN4-P-H	Plankton	06.2017	SRR13179861	SAMN14365573	PRJNA612292	Illumina HiSeq 4000
PAO1-KTN6-KTN4-P-N	Plankton	06.2017	SRR13179860	SAMN14365574	PRJNA612292	Illumina HiSeq 4000
PAO1-KTN6-phiKZ-24-H	Biofilm	11.2016	SRR13179825	SAMN14365605	PRJNA612292	Illumina MiSeq
PAO1-KTN6-phiKZ-48-B	Biofilm	11.2016	SRR13179824	SAMN14365606	PRJNA612292	Illumina HiSeq 4000
PAO1-KTN6-phiKZ-48-G	Biofilm	11.2016	SRR13179823	SAMN14365607	PRJNA612292	Illumina MiSeq
PAO1-KTN6-phiKZ-48-J	Biofilm	11.2016	SRR13179822	SAMN14365608	PRJNA612292	Illumina MiSeq
PAO1-KTN6-phiKZ-48-L	Biofilm	11.2016	SRR13179821	SAMN14365609	PRJNA612292	Illumina HiSeq 4000
PAO1-KTN6-phiKZ-72-C	Biofilm	11.2016	SRR13179820	SAMN14365610	PRJNA612292	Illumina HiSeq 4000
PAO1-KTN6-phiKZ-P-B	Plankton	06.2017	SRR13179819	SAMN14365611	PRJNA612292	Illumina HiSeq 4000
PAO1-KTN6-phiKZ-P-K	Plankton	06.2017	SRR13179818	SAMN14365612	PRJNA612292	Illumina HiSeq 4000
PAO1-KTN6-phiKZ-P-U	Plankton	06.2017	SRR13179817	SAMN14365613	PRJNA612292	Illumina HiSeq 4000
PAO1-KTN6-LUZ7-KTN4-24-A	Biofilm	11.2016	SRR13179857	SAMN14365576	PRJNA612292	Illumina HiSeq 4000
PAO1-KTN6-LUZ7-KTN4-24-D	Biofilm	11.2016	SRR13179856	SAMN14365577	PRJNA612292	Illumina HiSeq 4000
PAO1-KTN6-LUZ7-KTN4-24-F	Biofilm	11.2016	SRR13179855	SAMN14365578	PRJNA612292	Illumina MiSeq
PAO1-KTN6-LUZ7-KTN4-24-H	Biofilm	11.2016	SRR13179854	SAMN14365579	PRJNA612292	Illumina HiSeq 4000
PAO1-KTN6-LUZ7-KTN4-24-I	Biofilm	11.2016	SRR13179853	SAMN14365580	PRJNA612292	Illumina HiSeq 4000
PAO1-KTN6-LUZ7-KTN4-48-C	Biofilm	11.2016	SRR13179852	SAMN14365581	PRJNA612292	Illumina HiSeq 4000
PAO1-KTN6-LUZ7-KTN4-48-G	Biofilm	11.2016	SRR13179851	SAMN14365582	PRJNA612292	Illumina HiSeq 4000
PAO1-KTN6-LUZ7-KTN4-48-GI	Biofilm	11.2016	SRR13179850	SAMN14365583	PRJNA612292	Illumina MiSeq
PAO1-KTN6-LUZ7-KTN4-48-I	Biofilm	11.2016	SRR13179849	SAMN14365584	PRJNA612292	Illumina HiSeq 4000
PAO1-KTN6-LUZ7-KTN4-48-K	Biofilm	11.2016	SRR13179847	SAMN14365585	PRJNA612292	Illumina HiSeq 4000
PAO1-KTN6-LUZ7-KTN4-72-L	Biofilm	11.2016	SRR13179846	SAMN14365586	PRJNA612292	Illumina HiSeq 4000
PAO1-KTN6-LUZ7-KTN4-P-B	Plankton	06.2017	SRR13179845	SAMN14365587	PRJNA612292	Illumina HiSeq 4000
PAO1-KTN6-LUZ7-KTN4-P-M	Plankton	06.2017	SRR13179844	SAMN14365588	PRJNA612292	Illumina HiSeq 4000
PAO1-KTN6-LUZ7-KTN4-P-W	Plankton	06.2017	SRR13179843	SAMN14365589	PRJNA612292	Illumina HiSeq 4000
PAO1-KTN6-LUZ7-phiKZ-24-B	Biofilm	11.2016	SRR13179839	SAMN14365593	PRJNA612292	Illumina MiSeq
PAO1-KTN6-LUZ7-phiKZ-24-G	Biofilm	11.2016	SRR13179838	SAMN14365594	PRJNA612292	Illumina MiSeq
PAO1-KTN6-LUZ7-phiKZ-24-H	Biofilm	11.2016	SRR13179836	SAMN14365595	PRJNA612292	Illumina HiSeq 4000
PAO1-KTN6-LUZ7-phiKZ-24-L	Biofilm	11.2016	SRR13179835	SAMN14365596	PRJNA612292	Illumina MiSeq
PAO1-KTN6-LUZ7-phiKZ-48-D	Biofilm	11.2016	SRR13179834	SAMN14365597	PRJNA612292	Illumina MiSeq
PAO1-KTN6-LUZ7-phiKZ-48-F	Biofilm	11.2016	SRR13179833	SAMN14365598	PRJNA612292	Illumina HiSeq 4000
PAO1-KTN6-LUZ7-phiKZ-P-L	Plankton	06.2017	SRR13179832	SAMN14365599	PRJNA612292	Illumina HiSeq 4000
PAO1-KTN6-LUZ7-phiKZ-P-O	Plankton	06.2017	SRR13179831	SAMN14365600	PRJNA612292	Illumina HiSeq 4000
PAO1-KTN6-LUZ7-phiKZ-P-R	Plankton	06.2017	SRR13179830	SAMN14365601	PRJNA612292	Illumina HiSeq 4000
P. aeruginosa A5803 isolates
A5803-K-24-A	Biofilm	02.2018	SRR13179734	SAMN14352265	PRJNA611939	Illumina HiSeq 4000
A5803-K-24-B	Biofilm	02.2018	SRR13179733	SAMN14352266	PRJNA611939	Illumina HiSeq 4000
A5803-K-24-C	Biofilm	02.2018	SRR13179722	SAMN14352267	PRJNA611939	Illumina HiSeq 4000
A5803-LUZ7-24-B	Biofilm	02.2018	SRR13179719	SAMN14352287	PRJNA611939	Illumina HiSeq 4000
A5803-LUZ7-48-A	Biofilm	02.2018	SRR13179716	SAMN14352290	PRJNA611939	Illumina HiSeq 4000
A5803-LUZ7-48-C	Biofilm	02.2018	SRR13179715	SAMN14352291	PRJNA611939	Illumina HiSeq 4000
A5803-LUZ7-72-A	Biofilm	02.2018	SRR13179707	SAMN14352298	PRJNA611939	Illumina HiSeq 4000
A5803-LUZ7-72-B	Biofilm	02.2018	SRR13179706	SAMN14352299	PRJNA611939	Illumina HiSeq 4000
A5803-KTN6-72-A	Biofilm	02.2018	SRR13179728	SAMN14352279	PRJNA611939	Illumina HiSeq 4000
A5803-KTN6-72-E	Biofilm	02.2018	SRR13179727	SAMN14352280	PRJNA611939	Illumina HiSeq 4000
A5803-KTN6-72-F	Biofilm	02.2018	SRR13179726	SAMN14352281	PRJNA611939	Illumina HiSeq 4000
A5803-KTN6-72-H	Biofilm	02.2018	SRR13179725	SAMN14352282	PRJNA611939	Illumina HiSeq 4000
A5803-KTN6-72-K	Biofilm	02.2018	SRR13179724	SAMN14352283	PRJNA611939	Illumina HiSeq 4000
A5803-phiKZ-24-C	Biofilm	02.2018	SRR13179731	SAMN14352276	PRJNA611939	Illumina HiSeq 4000
A5803-phiKZ-48-A	Biofilm	02.2018	SRR13179713	SAMN14352293	PRJNA611939	Illumina HiSeq 4000
A5803-phiKZ-48-B	Biofilm	02.2018	SRR13179712	SAMN14352294	PRJNA611939	Illumina HiSeq 4000
A5803-phiKZ-72-A	Biofilm	02.2018	SRR13179704	SAMN14352301	PRJNA611939	Illumina HiSeq 4000
A5803-phiKZ-72-D	Biofilm	02.2018	SRR13179703	SAMN14352302	PRJNA611939	Illumina HiSeq 4000
A5803-PA5oct-24-A	Biofilm	02.2018	SRR13179698	SAMN14352273	PRJNA611939	Illumina HiSeq 4000
A5803-PA5oct-24-B	Biofilm	02.2018	SRR13179697	SAMN14352274	PRJNA611939	Illumina HiSeq 4000
A5803-PA5oct-24-C	Biofilm	02.2018	SRR13179732	SAMN14352275	PRJNA611939	Illumina HiSeq 4000
A5803-PA5oct-48-A	Biofilm	02.2018	SRR13179714	SAMN14352292	PRJNA611939	Illumina HiSeq 4000
A5803-PA5oct-72-C	Biofilm	02.2018	SRR13179705	SAMN14352300	PRJNA611939	Illumina HiSeq 4000
A5803-KTN6-LUZ7-24-K	Biofilm	02.2018	SRR13179711	SAMN14352268	PRJNA611939	Illumina HiSeq 4000
A5803-KTN6-LUZ7-24-M	Biofilm	02.2018	SRR13179702	SAMN14352269	PRJNA611939	Illumina HiSeq 4000
A5803-KTN6-LUZ7-48-E	Biofilm	02.2018	SRR13179718	SAMN14352288	PRJNA611939	Illumina HiSeq 4000
A5803-KTN6-LUZ7-72-A	Biofilm	02.2018	SRR13179710	SAMN14352295	PRJNA611939	Illumina HiSeq 4000
A5803-KTN6-LUZ7-72-L	Biofilm	02.2018	SRR13179723	SAMN14352284	PRJNA611939	Illumina HiSeq 4000
A5803-KTN6-phiKZ-24-H	Biofilm	02.2018	SRR13179700	SAMN14352271	PRJNA611939	Illumina HiSeq 4000
A5803-KTN6-phiKZ-24-L	Biofilm	02.2018	SRR13179699	SAMN14352272	PRJNA611939	Illumina HiSeq 4000
A5803-KTN6-phiKZ-48-D	Biofilm	02.2018	SRR13179730	SAMN14352277	PRJNA611939	Illumina HiSeq 4000
A5803-KTN6-phiKZ-48-K	Biofilm	02.2018	SRR13179729	SAMN14352278	PRJNA611939	Illumina HiSeq 4000
A5803-KTN6-phiKZ-48-O	Biofilm	02.2018	SRR13179717	SAMN14352289	PRJNA611939	Illumina HiSeq 4000
A5803-KTN6-LUZ7-phiKZ-24-T	Biofilm	02.2018	SRR13179701	SAMN14352270	PRJNA611939	Illumina HiSeq 4000
A5803-KTN6-LUZ7-phiKZ-24-F	Biofilm	02.2018	SRR13179721	SAMN14352285	PRJNA611939	Illumina HiSeq 4000
A5803-KTN6-LUZ7-phiKZ-24-I	Biofilm	02.2018	SRR13179720	SAMN14352286	PRJNA611939	Illumina HiSeq 4000
A5803-KTN6-LUZ7-phiKZ-72-L	Biofilm	02.2018	SRR13179709	SAMN14352296	PRJNA611939	Illumina HiSeq 4000
A5803-KTN6-LUZ7-phiKZ-72-R	Biofilm	02.2018	SRR13179708	SAMN14352297	PRJNA611939	Illumina HiSeq 4000
P. aeruginosa AA43 isolates
AA43-K-72-A	Biofilm	02.2018	SRR11301204	SAMN14352629	PRJNA611939	Illumina HiSeq 4000
AA43-K-72-B	Biofilm	02.2018	SRR11301203	SAMN14352630	PRJNA611939	Illumina HiSeq 4000
AA43-K-72-C	Biofilm	02.2018	SRR11301202	SAMN14352631	PRJNA611939	Illumina HiSeq 4000
AA43-LUZ7-24-B	Biofilm	02.2018	SRR11301177	SAMN14352620	PRJNA611939	Illumina HiSeq 4000
AA43-LUZ7-48-A	Biofilm	02.2018	SRR11301208	SAMN14352625	PRJNA611939	Illumina HiSeq 4000
AA43-LUZ7-48-B	Biofilm	02.2018	SRR11301207	SAMN14352626	PRJNA611939	Illumina HiSeq 4000
AA43-LUZ7-72-A	Biofilm	02.2018	SRR11301195	SAMN14352637	PRJNA611939	Illumina HiSeq 4000
AA43-LUZ7-72-D	Biofilm	02.2018	SRR11301179	SAMN14352652	PRJNA611939	Illumina HiSeq 4000
AA43-KTN6-48-G	Biofilm	02.2018	SRR11301212	SAMN14352623	PRJNA611939	Illumina HiSeq 4000
AA43-KTN6-48-K	Biofilm	02.2018	SRR11301211	SAMN14352624	PRJNA611939	Illumina HiSeq 4000
AA43-KTN6-72-A	Biofilm	02.2018	SRR11301201	SAMN14352632	PRJNA611939	Illumina HiSeq 4000
AA43-KTN6-72-G	Biofilm	02.2018	SRR11301200	SAMN14352633	PRJNA611939	Illumina HiSeq 4000
AA43-KTN6-72-I	Biofilm	02.2018	SRR11301199	SAMN14352634	PRJNA611939	Illumina HiSeq 4000
AA43-phiKZ-24-C	Biofilm	02.2018	SRR11301191	SAMN14352641	PRJNA611939	Illumina HiSeq 4000
AA43-phiKZ-48-A	Biofilm	02.2018	SRR11301188	SAMN14352644	PRJNA611939	Illumina HiSeq 4000
AA43-phiKZ-48-B	Biofilm	02.2018	SRR11301186	SAMN14352645	PRJNA611939	Illumina HiSeq 4000
AA43-phiKZ-72-A	Biofilm	02.2018	SRR11301193	SAMN14352639	PRJNA611939	Illumina HiSeq 4000
AA43-phiKZ-72-C	Biofilm	02.2018	SRR11301192	SAMN14352640	PRJNA611939	Illumina HiSeq 4000
AA43-PA5oct-24-A	Biofilm	02.2018	SRR11301176	SAMN14352621	PRJNA611939	Illumina HiSeq 4000
AA43-PA5oct-24-C	Biofilm	02.2018	SRR11301175	SAMN14352622	PRJNA611939	Illumina HiSeq 4000
AA43-PA5oct-48-C	Biofilm	02.2018	SRR11301206	SAMN14352627	PRJNA611939	Illumina HiSeq 4000
AA43-PA5oct-48-D	Biofilm	02.2018	SRR11301205	SAMN14352628	PRJNA611939	Illumina HiSeq 4000
AA43-PA5oct-72-A	Biofilm	02.2018	SRR11301194	SAMN14352638	PRJNA611939	Illumina HiSeq 4000
AA43-KTN6-LUZ7-24-A	Biofilm	02.2018	SRR11301210	SAMN14352615	PRJNA611939	Illumina HiSeq 4000
AA43-KTN6-LUZ7-48-C	Biofilm	02.2018	SRR11301190	SAMN14352642	PRJNA611939	Illumina HiSeq 4000
AA43-KTN6-LUZ7-48-O	Biofilm	02.2018	SRR11301189	SAMN14352643	PRJNA611939	Illumina HiSeq 4000
AA43-KTN6-LUZ7-72-A	Biofilm	02.2018	SRR11301185	SAMN14352646	PRJNA611939	Illumina HiSeq 4000
AA43-KTN6-LUZ7-72-K	Biofilm	02.2018	SRR11301184	SAMN14352647	PRJNA611939	Illumina HiSeq 4000
AA43-KTN6-phiKZ-24-A	Biofilm	02.2018	SRR11301198	SAMN14352617	PRJNA611939	Illumina HiSeq 4000
AA43-KTN6-phiKZ-24-G	Biofilm	02.2018	SRR11301187	SAMN14352618	PRJNA611939	Illumina HiSeq 4000
AA43-KTN6-phiKZ-24-L	Biofilm	02.2018	SRR11301178	SAMN14352619	PRJNA611939	Illumina HiSeq 4000
AA43-KTN6-phiKZ-72--E	Biofilm	02.2018	SRR11301183	SAMN14352648	PRJNA611939	Illumina HiSeq 4000
AA43-KTN6-phiKZ-72-N	Biofilm	02.2018	SRR11301196	SAMN14352636	PRJNA611939	Illumina HiSeq 4000
AA43-KTN6-LUZ7-phiKZ-24-B	Biofilm	02.2018	SRR11301209	SAMN14352616	PRJNA611939	Illumina HiSeq 4000
AA43-KTN6-LUZ7-phiKZ-72-B	Biofilm	02.2018	SRR11301182	SAMN14352649	PRJNA611939	Illumina HiSeq 4000
AA43-KTN6-LUZ7-phiKZ-72-C	Biofilm	02.2018	SRR11301181	SAMN14352650	PRJNA611939	Illumina HiSeq 4000
AA43-KTN6-LUZ7-phiKZ-72-L	Biofilm	02.2018	SRR11301197	SAMN14352635	PRJNA611939	Illumina HiSeq 4000
AA43-KTN6-LUZ7-phiKZ-72-S	Biofilm	02.2018	SRR11301180	SAMN14352651	PRJNA611939	Illumina HiSeq 4000
P. aeruginosa CHA isolates
CHA-K-72-A	Biofilm	02.2018	SRR11301154	SAMN14352531	PRJNA611939	Illumina HiSeq 4000
CHA-K-72-B	Biofilm	02.2018	SRR11301153	SAMN14352532	PRJNA611939	Illumina HiSeq 4000
CHA-K-72-C	Biofilm	02.2018	SRR11301152	SAMN14352533	PRJNA611939	Illumina HiSeq 4000
CHA-LUZ7-24-A	Biofilm	02.2018	SRR11301136	SAMN14352514	PRJNA611939	Illumina HiSeq 4000
CHA-LUZ7-24-B	Biofilm	02.2018	SRR11301135	SAMN14352515	PRJNA611939	Illumina HiSeq 4000
CHA-LUZ7-48-D	Biofilm	02.2018	SRR11301158	SAMN14352528	PRJNA611939	Illumina HiSeq 4000
CHA-LUZ7-72-A	Biofilm	02.2018	SRR11301145	SAMN14352541	PRJNA611939	Illumina HiSeq 4000
CHA-LUZ7-72-B	Biofilm	02.2018	SRR11301146	SAMN14352542	PRJNA611939	Illumina HiSeq 4000
CHA-KTN6-48-D	Biofilm	02.2018	SRR11301168	SAMN14352520	PRJNA611939	Illumina HiSeq 4000
CHA-KTN6-72-C	Biofilm	02.2018	SRR11301151	SAMN14352534	PRJNA611939	Illumina HiSeq 4000
CHA-KTN6-72-D	Biofilm	02.2018	SRR11301150	SAMN14352535	PRJNA611939	Illumina HiSeq 4000
CHA-KTN6-72-E	Biofilm	02.2018	SRR11301149	SAMN14352536	PRJNA611939	Illumina HiSeq 4000
CHA-KTN6-72-R	Biofilm	02.2018	SRR11301144	SAMN14352540	PRJNA611939	Illumina HiSeq 4000
CHA-phiKZ-24-A	Biofilm	02.2018	SRR11301166	SAMN14352518	PRJNA611939	Illumina HiSeq 4000
CHA-phiKZ-24-B	Biofilm	02.2018	SRR11301169	SAMN14352519	PRJNA611939	Illumina HiSeq 4000
CHA-phiKZ-48-B	Biofilm	02.2018	SRR11301155	SAMN14352530	PRJNA611939	Illumina HiSeq 4000
CHA-phiKZ-72-A	Biofilm	02.2018	SRR11301149	SAMN14352545	PRJNA611939	Illumina HiSeq 4000
CHA-phiKZ-72-B	Biofilm	02.2018	SRR11301150	SAMN14352546	PRJNA611939	Illumina HiSeq 4000
CHA-PA5oct-24-A	Biofilm	02.2018	SRR11301134	SAMN14352516	PRJNA611939	Illumina HiSeq 4000
CHA-PA5oct-24-B	Biofilm	02.2018	SRR11301167	SAMN14352517	PRJNA611939	Illumina HiSeq 4000
CHA-PA5oct-48-C	Biofilm	02.2018	SRR11301156	SAMN14352529	PRJNA611939	Illumina HiSeq 4000
CHA-PA5oct-72-A	Biofilm	02.2018	SRR11301147	SAMN14352543	PRJNA611939	Illumina HiSeq 4000
CHA-PA5oct-72-C	Biofilm	02.2018	SRR11301148	SAMN14352544	PRJNA611939	Illumina HiSeq 4000
CHA-KTN6-LUZ7-24-E	Biofilm	02.2018	SRR11301171	SAMN14352509	PRJNA611939	Illumina HiSeq 4000
CHA-KTN6-LUZ7-24-F	Biofilm	02.2018	SRR11301170	SAMN14352510	PRJNA611939	Illumina HiSeq 4000
CHA-KTN6-LUZ7-24-P	Biofilm	02.2018	SRR11301157	SAMN14352511	PRJNA611939	Illumina HiSeq 4000
CHA-KTN6-LUZ7-48-M	Biofilm	02.2018	SRR11301165	SAMN14352521	PRJNA611939	Illumina HiSeq 4000
CHA-KTN6-LUZ7-48-N	Biofilm	02.2018	SRR11301164	SAMN14352522	PRJNA611939	Illumina HiSeq 4000
CHA-KTN6-phiKZ-48-F	Biofilm	02.2018	SRR11301162	SAMN14352524	PRJNA611939	Illumina HiSeq 4000
CHA-KTN6-phiKZ-48-J	Biofilm	02.2018	SRR11301161	SAMN14352525	PRJNA611939	Illumina HiSeq 4000
CHA-KTN6-phiKZ-48-P	Biofilm	02.2018	SRR11301160	SAMN14352526	PRJNA611939	Illumina HiSeq 4000
CHA-KTN6-phiKZ-48-R	Biofilm	02.2018	SRR11301159	SAMN14352527	PRJNA611939	Illumina HiSeq 4000
CHA-KTN6-phiKZ-72-K	Biofilm	02.2018	SRR11301145	SAMN14352539	PRJNA611939	Illumina HiSeq 4000
CHA-KTN6-LUZ7-phiKZ-24-C	Biofilm	02.2018	SRR11301146	SAMN14352512	PRJNA611939	Illumina HiSeq 4000
CHA-KTN6-LUZ7-phiKZ-24-L	Biofilm	02.2018	SRR11301137	SAMN14352513	PRJNA611939	Illumina HiSeq 4000
CHA-KTN6-LUZ7-phiKZ-48-D	Biofilm	02.2018	SRR11301163	SAMN14352523	PRJNA611939	Illumina HiSeq 4000
CHA-KTN6-LUZ7-phiKZ-72-B	Biofilm	02.2018	SRR11301148	SAMN14352537	PRJNA611939	Illumina HiSeq 4000
CHA-KTN6-LUZ7-phiKZ-72-R	Biofilm	02.2018	SRR11301147	SAMN14352538	PRJNA611939	Illumina HiSeq 4000
P. aeruginosa PAK isolates
PAK-K-72-A	Biofilm	02.2018	SRR11301248	SAMN14352762	PRJNA611939	Illumina HiSeq 4000
PAK-K-72-B	Biofilm	02.2018	SRR11301226	SAMN14352782	PRJNA611939	Illumina HiSeq 4000
PAK-K-72-C	Biofilm	02.2018	SRR11301225	SAMN14352783	PRJNA611939	Illumina HiSeq 4000
PAK-LUZ7-24-C	Biofilm	02.2018	SRR11301227	SAMN14352755	PRJNA611939	Illumina HiSeq 4000
PAK-LUZ7-48-C	Biofilm	02.2018	SRR11301233	SAMN14352776	PRJNA611939	Illumina HiSeq 4000
PAK-LUZ7-48-D	Biofilm	02.2018	SRR11301232	SAMN14352777	PRJNA611939	Illumina HiSeq 4000
PAK-LUZ7-72-A	Biofilm	02.2018	SRR11301221	SAMN14352787	PRJNA611939	Illumina HiSeq 4000
PAK-LUZ7-72-B	Biofilm	02.2018	SRR11301220	SAMN14352788	PRJNA611939	Illumina HiSeq 4000
PAK-KTN6-72-B	Biofilm	02.2018	SRR11301247	SAMN14352763	PRJNA611939	Illumina HiSeq 4000
PAK-KTN6-72-C	Biofilm	02.2018	SRR11301246	SAMN14352764	PRJNA611939	Illumina HiSeq 4000
PAK-KTN6-72-D	Biofilm	02.2018	SRR11301245	SAMN14352765	PRJNA611939	Illumina HiSeq 4000
PAK-KTN6-72-F	Biofilm	02.2018	SRR11301244	SAMN14352766	PRJNA611939	Illumina HiSeq 4000
PAK-KTN6-72-K	Biofilm	02.2018	SRR11301243	SAMN14352767	PRJNA611939	Illumina HiSeq 4000
PAK-phiKZ-24-A	Biofilm	02.2018	SRR11301216	SAMN14352758	PRJNA611939	Illumina HiSeq 4000
PAK-phiKZ-48-A	Biofilm	02.2018	SRR11301229	SAMN14352780	PRJNA611939	Illumina HiSeq 4000
PAK-phiKZ-48-B	Biofilm	02.2018	SRR11301228	SAMN14352781	PRJNA611939	Illumina HiSeq 4000
PAK-phiKZ-72-B	Biofilm	02.2018	SRR11301240	SAMN14352770	PRJNA611939	Illumina HiSeq 4000
PAK-phiKZ-72-C	Biofilm	02.2018	SRR11301219	SAMN14352789	PRJNA611939	Illumina HiSeq 4000
PAK-PA5oct-24-A	Biofilm	02.2018	SRR11301239	SAMN14352771	PRJNA611939	Illumina HiSeq 4000
PAK-PA5oct-24-B	Biofilm	02.2018	SRR11301218	SAMN14352756	PRJNA611939	Illumina HiSeq 4000
PAK-PA5oct-24-C	Biofilm	02.2018	SRR11301217	SAMN14352757	PRJNA611939	Illumina HiSeq 4000
PAK-PA5oct-48-A	Biofilm	02.2018	SRR11301231	SAMN14352778	PRJNA611939	Illumina HiSeq 4000
PAK-PA5oct-48-B	Biofilm	02.2018	SRR11301230	SAMN14352779	PRJNA611939	Illumina HiSeq 4000
PAK-KTN6-LUZ7-24-C	Biofilm	02.2018	SRR11301250	SAMN14352752	PRJNA611939	Illumina HiSeq 4000
PAK-KTN6-LUZ7-24-N	Biofilm	02.2018	SRR11301249	SAMN14352753	PRJNA611939	Illumina HiSeq 4000
PAK-KTN6-LUZ7-48-C	Biofilm	02.2018	SRR11301237	SAMN14352772	PRJNA611939	Illumina HiSeq 4000
PAK-KTN6-LUZ7-48-F	Biofilm	02.2018	SRR11301236	SAMN14352773	PRJNA611939	Illumina HiSeq 4000
PAK-KTN6-LUZ7-48-R	Biofilm	02.2018	SRR11301235	SAMN14352774	PRJNA611939	Illumina HiSeq 4000
PAK-KTN6-phiKZ-24-E	Biofilm	02.2018	SRR11301238	SAMN14352754	PRJNA611939	Illumina HiSeq 4000
PAK-KTN6-phiKZ-48-C	Biofilm	02.2018	SRR11301234	SAMN14352775	PRJNA611939	Illumina HiSeq 4000
PAK-KTN6-phiKZ-72-C	Biofilm	02.2018	SRR11301224	SAMN14352784	PRJNA611939	Illumina HiSeq 4000
PAK-KTN6-phiKZ-72-F	Biofilm	02.2018	SRR11301223	SAMN14352785	PRJNA611939	Illumina HiSeq 4000
PAK-KTN6-phiKZ-72-G	Biofilm	02.2018	SRR11301222	SAMN14352786	PRJNA611939	Illumina HiSeq 4000
PAK-KTN6-LUZ7-phiKZ-48-H	Biofilm	02.2018	SRR11301215	SAMN14352759	PRJNA611939	Illumina HiSeq 4000
PAK-KTN6-LUZ7-phiKZ-48-P	Biofilm	02.2018	SRR11301214	SAMN14352760	PRJNA611939	Illumina HiSeq 4000
PAK-KTN6-LUZ7-phiKZ-48-R	Biofilm	02.2018	SRR11301213	SAMN14352761	PRJNA611939	Illumina HiSeq 4000
PAK-KTN6-LUZ7-phiKZ-72-E	Biofilm	02.2018	SRR11301242	SAMN14352768	PRJNA611939	Illumina HiSeq 4000
PAK-KTN6-LUZ7-phiKZ-72-J	Biofilm	02.2018	SRR11301241	SAMN14352769	PRJNA611939	Illumina HiSeq 4000
