# Supplementary material for: Genome-driven elucidation of phage-host interplay and impact of phage resistance evolution on bacterial fitness
Source: ISME J. 2021 Aug 31;16(2):533–42. doi: 10.1038/s41396-021-01096-5 (PMC8776877; doi:10.1038/s41396-021-01096-5)
Supplement: Supplementary file 4 — Table S4 [file 41396_2021_1096_MOESM4_ESM.xlsx]

## Sheet: mutations in PAO1 isolates
Name	CHROM	POS	TYPE	REF	ALT	EVIDENCE	FTYPE	STRAND	NT_POS	AA_POS	EFFECT	PRODUCT	LOCUS	GENE NAME	GROUP	PRODUCT NCBI ANNOTATED DESCRIPTION
PAO1-phiKZ-24-J	NC_002516	452978	snp	A	G	G:54	CDS	+	1849/2049	617/682	missense_variant	p.Ile617Val	PA0411	pilJ	3. T4P	twitching motility protein PilJ
PAO1-KTN6-LUZ7-KTN4-48-K	NC_002516	480760	snp	A	G	G:201	CDS	-	367/1071	123/356	missense_variant	p.Cys123Arg	PA0429	hypothetica gene	6. OTHER	hypothetical protein
PAO1-KTN4-24-B	NC_002516	706282	del	TGC	T	T:247	CDS	-	390/645	130/214	frameshift_variant	p.Arg130fs	PA0652	vfr	5. GLOBAL	transcriptional regulator Vfr
PAO1-KTN4-24-F	NC_002516	706282	del	TGC	T	T:70	CDS	-	390/645	130/214	frameshift_variant	p.Arg130fs	PA0652	vfr	5. GLOBAL	transcriptional regulator Vfr
PAO1-KTN4-72-F	NC_002516	706282	del	TGC	T	T:212	CDS	-	390/645	130/214	frameshift_variant	p.Arg130fs	PA0652	vfr	5. GLOBAL	transcriptional regulator Vfr
PAO1-phiKZ-72-F	NC_002516	706282	del	TGC	T	T:102	CDS	-	390/645	130/214	frameshift_variant	p.Arg130fs	PA0652	vfr	5. GLOBAL	transcriptional regulator Vfr
PAO1-KTN4-72-B	NC_002516	706282	del	TGC	T	T:172	CDS	-	390/645	130/214	frameshift_variant	p.Arg130fs	PA0652	vfr	5. GLOBAL	transcriptional regulator Vfr
PAO1-K-72-A	NC_002516	721663	complex	TCCCAGGA	CTCCGGGG	CTCCGGGG:12								possible promoter 16S rRNA	6. OTHER PRESENT IN CONTROL GROUP
PAO1-K-P-D	NC_002516	721663	complex	TCCCAGGA	CTCCGGGG	CTCCGGGG:12								possible promoter 16S rRNA	6. OTHER PRESENT IN CONTROL GROUP
PAO1-KT28-phiKZ-72-G	NC_002516	721663	complex	TCCCAGGA	CTCCGGGG	CTCCGGGG:25								possible promoter 16S rRNA	6. OTHER PRESENT IN CONTROL GROUP
PAO1-KT28-72-H	NC_002516	721663	complex	TCCCAGGA	CTCCGGGG	CTCCGGGG:20								possible promoter 16S rRNA	6. OTHER PRESENT IN CONTROL GROUP
PAO1-KT28-phiKZ-P-A	NC_002516	721663	complex	TCCCAGGA	CTCCGGGG	CTCCGGGG:19								possible promoter 16S rRNA	6. OTHER PRESENT IN CONTROL GROUP
PAO1-KT28-P-J	NC_002516	721663	complex	TCCCAGGA	CTCCGGGG	CTCCGGGG:22								possible promoter 16S rRNA	6. OTHER PRESENT IN CONTROL GROUP
PAO1-KTN4-24-B	NC_002516	721663	complex	TCCCAGGA	CTCCGGGG	CTCCGGGG:15								possible promoter 16S rRNA	6. OTHER PRESENT IN CONTROL GROUP
PAO1-KTN4-72-D	NC_002516	721663	snp	T	C	C:12								possible promoter 16S rRNA	6. OTHER PRESENT IN CONTROL GROUP
PAO1-KTN4-72-F	NC_002516	721663	complex	TCCCAGGA	CTCCGGGG	CTCCGGGG:17								possible promoter 16S rRNA	6. OTHER PRESENT IN CONTROL GROUP
PAO1-KTN4-P-K	NC_002516	721663	complex	TCCCAGGA	CTCCGGGG	CTCCGGGG:17								possible promoter 16S rRNA	6. OTHER PRESENT IN CONTROL GROUP
PAO1-KTN4-P-P	NC_002516	721663	complex	TCCCAGGA	CTCCGGGG	CTCCGGGG:14								possible promoter 16S rRNA	6. OTHER PRESENT IN CONTROL GROUP
PAO1-KTN6-24-C	NC_002516	721663	complex	TCCCAGGA	CTCCGGGG	CTCCGGGG:12								possible promoter 16S rRNA	6. OTHER PRESENT IN CONTROL GROUP
PAO1-KTN6-72-G	NC_002516	721663	complex	TCCCAGGA	CTCCGGGG	CTCCGGGG:29								possible promoter 16S rRNA	6. OTHER PRESENT IN CONTROL GROUP
PAO1-KTN6-72-J	NC_002516	721663	complex	TCCCAGGA	CTCCGGGG	CTCCGGGG:12								possible promoter 16S rRNA	6. OTHER PRESENT IN CONTROL GROUP
PAO1-KTN6-KTN4-24-A	NC_002516	721663	complex	TCCCAGGA	CTCCGGGG	CTCCGGGG:21								possible promoter 16S rRNA	6. OTHER PRESENT IN CONTROL GROUP
PAO1-KTN6-KTN4-24-C	NC_002516	721663	complex	TCCCAGGA	CTCCGGGG	CTCCGGGG:13								possible promoter 16S rRNA	6. OTHER PRESENT IN CONTROL GROUP
PAO1-KTN6-KTN4-24-H	NC_002516	721663	complex	TCCCAGGA	CTCCGGGG	CTCCGGGG:17								possible promoter 16S rRNA	6. OTHER PRESENT IN CONTROL GROUP
PAO1-KTN6-KTN4-P-B	NC_002516	721663	complex	TCCCAGGA	CTCCGGGG	CTCCGGGG:14								possible promoter 16S rRNA	6. OTHER PRESENT IN CONTROL GROUP
PAO1-KTN6-KTN4-P-H	NC_002516	721663	complex	TCCCAGGA	CTCCGGGG	CTCCGGGG:11								possible promoter 16S rRNA	6. OTHER PRESENT IN CONTROL GROUP
PAO1-KTN6-KTN4-P-N	NC_002516	721663	complex	TCCCAGGA	CTCCGGGG	CTCCGGGG:12								possible promoter 16S rRNA	6. OTHER PRESENT IN CONTROL GROUP
PAO1-KTN6-LUZ7-KTN4-24-I	NC_002516	721663	complex	TCCCAGGA	CTCCGGGG	CTCCGGGG:13								possible promoter 16S rRNA	6. OTHER PRESENT IN CONTROL GROUP
PAO1-KTN6-LUZ7-KTN4-48-C	NC_002516	721663	complex	TCCCAGGA	CTCCGGGG	CTCCGGGG:20								possible promoter 16S rRNA	6. OTHER PRESENT IN CONTROL GROUP
PAO1-KTN6-LUZ7-KTN4-48-G	NC_002516	721663	complex	TCCCAGGA	CTCCGGGG	CTCCGGGG:13								possible promoter 16S rRNA	6. OTHER PRESENT IN CONTROL GROUP
PAO1-KTN6-LUZ7-KTN4-48-K	NC_002516	721663	complex	TCCCAGGA	CTCCGGGG	CTCCGGGG:13								possible promoter 16S rRNA	6. OTHER PRESENT IN CONTROL GROUP
PAO1-KTN6-LUZ7-KTN4-P-W	NC_002516	721663	complex	TCCCAGGA	CTCCGGGG	CTCCGGGG:14								possible promoter 16S rRNA	6. OTHER PRESENT IN CONTROL GROUP
PAO1-KTN6-LUZ7-P-G	NC_002516	721663	snp	T	C	C:10								possible promoter 16S rRNA	6. OTHER PRESENT IN CONTROL GROUP
PAO1-KTN6-LUZ7-phiKZ-24-H	NC_002516	721663	complex	TCCCAGGA	CTCCGGGG	CTCCGGGG:11								possible promoter 16S rRNA	6. OTHER PRESENT IN CONTROL GROUP
PAO1-KTN6-LUZ7-phiKZ-P-L	NC_002516	721663	snp	T	C	C:10								possible promoter 16S rRNA	6. OTHER PRESENT IN CONTROL GROUP
PAO1-KTN6-LUZ7-phiKZ-P-O	NC_002516	721663	complex	TCCCAGGA	CTCCGGGG	CTCCGGGG:12								possible promoter 16S rRNA	6. OTHER PRESENT IN CONTROL GROUP
PAO1-KTN6-LUZ7-phiKZ-P-R	NC_002516	721663	complex	TCCCAGGA	CTCCGGGG	CTCCGGGG:11								possible promoter 16S rRNA	6. OTHER PRESENT IN CONTROL GROUP
PAO1-KTN6-LUZ7-P-H	NC_002516	721663	complex	TCCCAGGA	CTCCGGGG	CTCCGGGG:10								possible promoter 16S rRNA	6. OTHER PRESENT IN CONTROL GROUP
PAO1-KTN6-P-E	NC_002516	721663	complex	TCCCAGGA	CTCCGGGG	CTCCGGGG:12								possible promoter 16S rRNA	6. OTHER PRESENT IN CONTROL GROUP
PAO1-KTN6-phiKZ-48-B	NC_002516	721663	complex	TCCCAGGA	CTCCGGGG	CTCCGGGG:22								possible promoter 16S rRNA	6. OTHER PRESENT IN CONTROL GROUP
PAO1-KTN6-phiKZ-48-L	NC_002516	721663	complex	TCCCAGGA	CTCCGGGG	CTCCGGGG:38								possible promoter 16S rRNA	6. OTHER PRESENT IN CONTROL GROUP
PAO1-KTN6-phiKZ-72-C	NC_002516	721663	complex	TCCCAGGA	CTCCGGGG	CTCCGGGG:19								possible promoter 16S rRNA	6. OTHER PRESENT IN CONTROL GROUP
PAO1-KTN6-phiKZ-P-U	NC_002516	721663	complex	TCCCAGGA	CTCCGGGG	CTCCGGGG:12								possible promoter 16S rRNA	6. OTHER PRESENT IN CONTROL GROUP
PAO1-KTN6-P-H	NC_002516	721663	complex	TCCCAGGA	CTCCGGGG	CTCCGGGG:14								possible promoter 16S rRNA	6. OTHER PRESENT IN CONTROL GROUP
PAO1-KTN6-P-J	NC_002516	721663	complex	TCCCAGGA	CTCCGGGG	CTCCGGGG:15								possible promoter 16S rRNA	6. OTHER PRESENT IN CONTROL GROUP
PAO1-LUZ19-24-E	NC_002516	721663	complex	TCCCAGGA	CTCCGGGG	CTCCGGGG:12								possible promoter 16S rRNA	6. OTHER PRESENT IN CONTROL GROUP
PAO1-LUZ19-48-C	NC_002516	721663	complex	TCCCAGGA	CTCCGGGG	CTCCGGGG:13								possible promoter 16S rRNA	6. OTHER PRESENT IN CONTROL GROUP
PAO1-LUZ19-48-F	NC_002516	721663	complex	TCCCAGGA	CTCCGGGG	CTCCGGGG:13								possible promoter 16S rRNA	6. OTHER PRESENT IN CONTROL GROUP
PAO1-LUZ19-48-K	NC_002516	721663	complex	TCCCAGGA	CTCCGGGG	CTCCGGGG:14								possible promoter 16S rRNA	6. OTHER PRESENT IN CONTROL GROUP
PAO1-LUZ19-48-L	NC_002516	721663	complex	TCCCAGGA	CTCCGGGG	CTCCGGGG:10								possible promoter 16S rRNA	6. OTHER PRESENT IN CONTROL GROUP
PAO1-LUZ19-P-AA	NC_002516	721663	complex	TCCCAGGA	CTCCGGGG	CTCCGGGG:24								possible promoter 16S rRNA	6. OTHER PRESENT IN CONTROL GROUP
PAO1-LUZ19-P-AG	NC_002516	721663	complex	TCCCAGGA	CTCCGGGG	CTCCGGGG:27								possible promoter 16S rRNA	6. OTHER PRESENT IN CONTROL GROUP
PAO1-LUZ19-P-Z	NC_002516	721663	complex	TCCCAGGA	CTCCGGGG	CTCCGGGG:23								possible promoter 16S rRNA	6. OTHER PRESENT IN CONTROL GROUP
PAO1-LUZ7-48-B	NC_002516	721663	complex	TCCCAGGA	CTCCGGGG	CTCCGGGG:17								possible promoter 16S rRNA	6. OTHER PRESENT IN CONTROL GROUP
PAO1-LUZ7-KTN4-72-K	NC_002516	721663	complex	TCCCAGGA	CTCCGGGG	CTCCGGGG:10								possible promoter 16S rRNA	6. OTHER PRESENT IN CONTROL GROUP
PAO1-LUZ7-KTN4-72-M	NC_002516	721663	complex	TCCCAGGA	CTCCGGGG	CTCCGGGG:23								possible promoter 16S rRNA	6. OTHER PRESENT IN CONTROL GROUP
PAO1-LUZ7-KTN4-P-D	NC_002516	721663	complex	TCCCAGGA	CTCCGGGG	CTCCGGGG:17								possible promoter 16S rRNA	6. OTHER PRESENT IN CONTROL GROUP
PAO1-LUZ7-P-F	NC_002516	721663	complex	TCCCAGGA	CTCCGGGG	CTCCGGGG:25								possible promoter 16S rRNA	6. OTHER PRESENT IN CONTROL GROUP
PAO1-LUZ7-P-M	NC_002516	721663	complex	TCCCAGGA	CTCCGGGG	CTCCGGGG:24								possible promoter 16S rRNA	6. OTHER PRESENT IN CONTROL GROUP
PAO1-phiKZ-24-D	NC_002516	721663	complex	TCCCAGGA	CTCCGGGG	CTCCGGGG:15								possible promoter 16S rRNA	6. OTHER PRESENT IN CONTROL GROUP
PAO1-phiKZ-48-I	NC_002516	721663	complex	TCCCAGGA	CTCCGGGG	CTCCGGGG:11								possible promoter 16S rRNA	6. OTHER PRESENT IN CONTROL GROUP
PAO1-phiKZ-P-C	NC_002516	721663	complex	TCCCAGGA	CTCCGGGG	CTCCGGGG:12								possible promoter 16S rRNA	6. OTHER PRESENT IN CONTROL GROUP
PAO1-phiKZ-P-F	NC_002516	721663	complex	TCCCAGGA	CTCCGGGG	CTCCGGGG:11								possible promoter 16S rRNA	6. OTHER PRESENT IN CONTROL GROUP
PAO1-KTN6-LUZ7-phiKZ-24-B	NC_002516	721663	complex	TCCCAGGA	CTCCGGGG	CTCCGGGG:15								possible promoter 16S rRNA	6. OTHER PRESENT IN CONTROL GROUP
PAO1-KTN6-LUZ7-phiKZ-24-G	NC_002516	721663	complex	TCCCAGGA	CTCCGGGG	CTCCGGGG:27								possible promoter 16S rRNA	6. OTHER PRESENT IN CONTROL GROUP
PAO1-KTN6-LUZ7-phiKZ-24-L	NC_002516	721663	complex	TCCCAGGA	CTCCGGGG	CTCCGGGG:14								possible promoter 16S rRNA	6. OTHER PRESENT IN CONTROL GROUP
PAO1-KTN6-LUZ7-phiKZ-48-D	NC_002516	721663	complex	TCCCAGGA	CTCCGGGG	CTCCGGGG:28								possible promoter 16S rRNA	6. OTHER PRESENT IN CONTROL GROUP
PAO1-K-24-A	NC_002516	721663	complex	TCCCAGGA	CTCCGGGG	CTCCGGGG:30								possible promoter 16S rRNA	6. OTHER PRESENT IN CONTROL GROUP
PAO1-K-48-A	NC_002516	721663	complex	TCCCAGGA	CTCCGGGG	CTCCGGGG:23								possible promoter 16S rRNA	6. OTHER PRESENT IN CONTROL GROUP
PAO1-KT28-phiKZ-72-E	NC_002516	721663	complex	TCCCAGGA	CTCCGGGG	CTCCGGGG:35								possible promoter 16S rRNA	6. OTHER PRESENT IN CONTROL GROUP
PAO1-KTN4-72-B	NC_002516	721663	complex	TCCCAGGA	CTCCGGGG	CTCCGGGG:28								possible promoter 16S rRNA	6. OTHER PRESENT IN CONTROL GROUP
PAO1-KTN4-72-I	NC_002516	721663	complex	TCCCAGGA	CTCCGGGG	CTCCGGGG:27								possible promoter 16S rRNA	6. OTHER PRESENT IN CONTROL GROUP
PAO1-KTN6-24-D	NC_002516	721663	complex	TCCCAGGA	CTCCGGGG	CTCCGGGG:27								possible promoter 16S rRNA	6. OTHER PRESENT IN CONTROL GROUP
PAO1-KTN6-48-J	NC_002516	721663	complex	TCCCAGGA	CTCCGGGG	CTCCGGGG:26								possible promoter 16S rRNA	6. OTHER PRESENT IN CONTROL GROUP
PAO1-KTN6-LUZ7-KTN4-24-F	NC_002516	721663	complex	TCCCAGGA	CTCCGGGG	CTCCGGGG:24								possible promoter 16S rRNA	6. OTHER PRESENT IN CONTROL GROUP
PAO1-KTN6-LUZ7-48-H	NC_002516	721663	complex	TCCCAGGA	CTCCGGGG	CTCCGGGG:27								possible promoter 16S rRNA	6. OTHER PRESENT IN CONTROL GROUP
PAO1-KTN6-phiKZ-24-H	NC_002516	721663	complex	TCCCAGGA	CTCCGGGG	CTCCGGGG:24								possible promoter 16S rRNA	6. OTHER PRESENT IN CONTROL GROUP
PAO1-KTN6-phiKZ-48-G	NC_002516	721663	complex	TCCCAGGA	CTCCGGGG	CTCCGGGG:17								possible promoter 16S rRNA	6. OTHER PRESENT IN CONTROL GROUP
PAO1-KTN6-phiKZ-48-J	NC_002516	721663	complex	TCCCAGGA	CTCCGGGG	CTCCGGGG:15								possible promoter 16S rRNA	6. OTHER PRESENT IN CONTROL GROUP
PAO1-LUZ7-48-K	NC_002516	721663	complex	TCCCAGGA	CTCCGGGG	CTCCGGGG:32								possible promoter 16S rRNA	6. OTHER PRESENT IN CONTROL GROUP
PAO1-phiKZ-24-H	NC_002516	721663	complex	TCCCAGGA	CTCCGGGG	CTCCGGGG:26								possible promoter 16S rRNA	6. OTHER PRESENT IN CONTROL GROUP
PAO1-phiKZ-72-C	NC_002516	721663	complex	TCCCAGGA	CTCCGGGG	CTCCGGGG:24								possible promoter 16S rRNA	6. OTHER PRESENT IN CONTROL GROUP
PAO1-KTN4-72-D	NC_002516	721664	complex	CCCAGGA	TCCGGGG	TCCGGGG:10								possible promoter 16S rRNA	6. OTHER PRESENT IN CONTROL GROUP
PAO1-KTN6-LUZ7-P-H	NC_002516	778709	snp	C	T	T:118	CDS	-	500/900	167/299	missense_variant	p.Gly167Asp	PA0705	migA	1. LPS	alpha-1,6-rhamnosyltransferase MigA
PAO1-KT28-72-H	NC_002516	779030	snp	C	T	T:314	CDS	-	179/900	60/299	missense_variant	p.Ser60Asn	PA0705	migA	1. LPS	alpha-1,6-rhamnosyltransferase MigA
PAO1-LUZ7-48-K	NC_002516	832372	ins	C	CAG	CAG:290	CDS	+	462/585	154/194	frameshift_variant	p.Ser154fs	PA0763	mucA	2. EPS	anti-sigma factor MucA
PAO1-KT28-phiKZ-P-C	NC_002516	832376	del	GA	G	G:103	CDS	+	464/585	155/194	frameshift_variant	p.Asp155fs	PA0763	mucA	2. EPS	anti-sigma factor MucA
PAO1-KTN6-LUZ7-KTN4-P-W	NC_002516	832447	del	TAC	T	T:114	CDS	+	536/585	179/194	frameshift_variant	p.Thr179fs	PA0763	mucA	2. EPS	anti-sigma factor MucA
PAO1-KTN6-LUZ7-KTN4-48-K	NC_002516	832449	ins	C	CAG	CAG:145	CDS	+	543/585	181/194	frameshift_variant	p.Ser181fs	PA0763	mucA	2. EPS	anti-sigma factor MucA
PAO1-KT28-24-B	NC_002516	1097855	snp	C	T	T:102	CDS	+	560/993	187/330	missense_variant	p.Pro187Leu	PA1014	wapB	1. LPS	1,2-glucosyltransferase WapB
PAO1-KTN4-72-D	NC_002516	1169551	snp	T	A	A:195	CDS	+	437/696	146/231	missense_variant	p.Ile146Asn	PA1083	flgH	4. FLAGELLA	flagellar L-ring protein precursor FlgH
PAO1-phiKZ-P-C	NC_002516	1573770	del	AACCTGGATGTGATCCTGGACATCCCGGTGACCATTTCCATGGAGGTCGGGCATACCGACATC	A	A:28	CDS	+	222/474	74/157	frameshift_variant	p.Asn74fs	PA1444	fliN	4. FLAGELLA	flagellar motor switch protein FliN
PAO1-KTN4-24-F	NC_002516	1575241	snp	A	G	G:77	CDS	+	767/768	256/255	stop_lost&splice_region_variant	p.Ter256Trpext*?	PA1446	fliP	4. FLAGELLA	flagellar biosynthetic protein FliP
PAO1-KTN4-P-K	NC_002516	1580798	snp	A	G	G:204	CDS	+	478/2124	160/707	missense_variant	p.Met160Val	PA1452	flhA	4. FLAGELLA	flagellar biosynthesis protein FlhA
PAO1-KT28-phiKZ-72-G	NC_002516	2808193	snp	T	A	A:346	CDS	+	725/1044	242/347	missense_variant	p.Val242Glu	PA2492	mexT	5. GLOBAL PRESENT IN CONTROL GROUP	transcriptional regulator MexT
PAO1-K-P-B	NC_002516	2808193	snp	T	A	A:346	CDS	+	725/1044	242/347	missense_variant	p.Val242Glu	PA2492	mexT	5. GLOBAL PRESENT IN CONTROL GROUP	transcriptional regulator MexT
PAO1-KT28-phiKZ-P-A	NC_002516	2808193	snp	T	A	A:302	CDS	+	725/1044	242/347	missense_variant	p.Val242Glu	PA2492	mexT	5. GLOBAL PRESENT IN CONTROL GROUP	transcriptional regulator MexT
PAO1-KT28-phiKZ-P-C	NC_002516	2808193	snp	T	A	A:122	CDS	+	725/1044	242/347	missense_variant	p.Val242Glu	PA2492	mexT	5. GLOBAL PRESENT IN CONTROL GROUP	transcriptional regulator MexT
PAO1-KT28-P-J	NC_002516	2808193	snp	T	A	A:248	CDS	+	725/1044	242/347	missense_variant	p.Val242Glu	PA2492	mexT	5. GLOBAL PRESENT IN CONTROL GROUP	transcriptional regulator MexT
PAO1-KTN4-P-P	NC_002516	2808193	snp	T	A	A:170	CDS	+	725/1044	242/347	missense_variant	p.Val242Glu	PA2492	mexT	5. GLOBAL PRESENT IN CONTROL GROUP	transcriptional regulator MexT
PAO1-KTN6-24-C	NC_002516	2808193	snp	T	A	A:143	CDS	+	725/1044	242/347	missense_variant	p.Val242Glu	PA2492	mexT	5. GLOBAL PRESENT IN CONTROL GROUP	transcriptional regulator MexT
PAO1-KTN6-72-E	NC_002516	2808193	snp	T	A	A:195	CDS	+	725/1044	242/347	missense_variant	p.Val242Glu	PA2492	mexT	5. GLOBAL PRESENT IN CONTROL GROUP	transcriptional regulator MexT
PAO1-KTN6-72-G	NC_002516	2808193	snp	T	A	A:262	CDS	+	725/1044	242/347	missense_variant	p.Val242Glu	PA2492	mexT	5. GLOBAL PRESENT IN CONTROL GROUP	transcriptional regulator MexT
PAO1-KTN6-KTN4-24-C	NC_002516	2808193	snp	T	A	A:243	CDS	+	725/1044	242/347	missense_variant	p.Val242Glu	PA2492	mexT	5. GLOBAL PRESENT IN CONTROL GROUP	transcriptional regulator MexT
PAO1-KTN6-KTN4-24-E	NC_002516	2808193	snp	T	A	A:91	CDS	+	725/1044	242/347	missense_variant	p.Val242Glu	PA2492	mexT	5. GLOBAL PRESENT IN CONTROL GROUP	transcriptional regulator MexT
PAO1-KTN6-KTN4-24-H	NC_002516	2808193	snp	T	A	A:245	CDS	+	725/1044	242/347	missense_variant	p.Val242Glu	PA2492	mexT	5. GLOBAL PRESENT IN CONTROL GROUP	transcriptional regulator MexT
PAO1-KTN6-KTN4-48-C	NC_002516	2808193	snp	T	A	A:45	CDS	+	725/1044	242/347	missense_variant	p.Val242Glu	PA2492	mexT	5. GLOBAL PRESENT IN CONTROL GROUP	transcriptional regulator MexT
PAO1-KTN6-KTN4-P-H	NC_002516	2808193	snp	T	A	A:111	CDS	+	725/1044	242/347	missense_variant	p.Val242Glu	PA2492	mexT	5. GLOBAL PRESENT IN CONTROL GROUP	transcriptional regulator MexT
PAO1-KTN6-LUZ7-KTN4-48-K	NC_002516	2808193	snp	T	A	A:156	CDS	+	725/1044	242/347	missense_variant	p.Val242Glu	PA2492	mexT	5. GLOBAL PRESENT IN CONTROL GROUP	transcriptional regulator MexT
PAO1-KTN6-LUZ7-KTN4-P-B	NC_002516	2808193	snp	T	A	A:142	CDS	+	725/1044	242/347	missense_variant	p.Val242Glu	PA2492	mexT	5. GLOBAL PRESENT IN CONTROL GROUP	transcriptional regulator MexT
PAO1-KTN6-LUZ7-KTN4-P-M	NC_002516	2808193	snp	T	A	A:101	CDS	+	725/1044	242/347	missense_variant	p.Val242Glu	PA2492	mexT	5. GLOBAL PRESENT IN CONTROL GROUP	transcriptional regulator MexT
PAO1-KTN6-LUZ7-KTN4-P-W	NC_002516	2808193	snp	T	A	A:125	CDS	+	725/1044	242/347	missense_variant	p.Val242Glu	PA2492	mexT	5. GLOBAL PRESENT IN CONTROL GROUP	transcriptional regulator MexT
PAO1-KTN6-LUZ7-P-G	NC_002516	2808193	snp	T	A	A:94	CDS	+	725/1044	242/347	missense_variant	p.Val242Glu	PA2492	mexT	5. GLOBAL PRESENT IN CONTROL GROUP	transcriptional regulator MexT
PAO1-KTN6-LUZ7-phiKZ-P-L	NC_002516	2808193	snp	T	A	A:104	CDS	+	725/1044	242/347	missense_variant	p.Val242Glu	PA2492	mexT	5. GLOBAL PRESENT IN CONTROL GROUP	transcriptional regulator MexT
PAO1-KTN6-LUZ7-phiKZ-P-O	NC_002516	2808193	snp	T	A	A:167	CDS	+	725/1044	242/347	missense_variant	p.Val242Glu	PA2492	mexT	5. GLOBAL PRESENT IN CONTROL GROUP	transcriptional regulator MexT
PAO1-KTN6-LUZ7-phiKZ-P-R	NC_002516	2808193	snp	T	A	A:149	CDS	+	725/1044	242/347	missense_variant	p.Val242Glu	PA2492	mexT	5. GLOBAL PRESENT IN CONTROL GROUP	transcriptional regulator MexT
PAO1-KTN6-P-E	NC_002516	2808193	snp	T	A	A:133	CDS	+	725/1044	242/347	missense_variant	p.Val242Glu	PA2492	mexT	5. GLOBAL PRESENT IN CONTROL GROUP	transcriptional regulator MexT
PAO1-KTN6-phiKZ-48-B	NC_002516	2808193	snp	T	A	A:154	CDS	+	725/1044	242/347	missense_variant	p.Val242Glu	PA2492	mexT	5. GLOBAL PRESENT IN CONTROL GROUP	transcriptional regulator MexT
PAO1-KTN6-phiKZ-72-C	NC_002516	2808193	snp	T	A	A:146	CDS	+	725/1044	242/347	missense_variant	p.Val242Glu	PA2492	mexT	5. GLOBAL PRESENT IN CONTROL GROUP	transcriptional regulator MexT
PAO1-KTN6-P-H	NC_002516	2808193	snp	T	A	A:157	CDS	+	725/1044	242/347	missense_variant	p.Val242Glu	PA2492	mexT	5. GLOBAL PRESENT IN CONTROL GROUP	transcriptional regulator MexT
PAO1-LUZ19-24-E	NC_002516	2808193	snp	T	A	A:154	CDS	+	725/1044	242/347	missense_variant	p.Val242Glu	PA2492	mexT	5. GLOBAL PRESENT IN CONTROL GROUP	transcriptional regulator MexT
PAO1-LUZ19-48-C	NC_002516	2808193	snp	T	A	A:160	CDS	+	725/1044	242/347	missense_variant	p.Val242Glu	PA2492	mexT	5. GLOBAL PRESENT IN CONTROL GROUP	transcriptional regulator MexT
PAO1-LUZ19-48-K	NC_002516	2808193	snp	T	A	A:169	CDS	+	725/1044	242/347	missense_variant	p.Val242Glu	PA2492	mexT	5. GLOBAL PRESENT IN CONTROL GROUP	transcriptional regulator MexT
PAO1-LUZ19-48-L	NC_002516	2808193	snp	T	A	A:172	CDS	+	725/1044	242/347	missense_variant	p.Val242Glu	PA2492	mexT	5. GLOBAL PRESENT IN CONTROL GROUP	transcriptional regulator MexT
PAO1-LUZ7-KTN4-48-J	NC_002516	2808193	snp	T	A	A:84	CDS	+	725/1044	242/347	missense_variant	p.Val242Glu	PA2492	mexT	5. GLOBAL PRESENT IN CONTROL GROUP	transcriptional regulator MexT
PAO1-LUZ7-P-F	NC_002516	2808193	snp	T	A	A:232	CDS	+	725/1044	242/347	missense_variant	p.Val242Glu	PA2492	mexT	5. GLOBAL PRESENT IN CONTROL GROUP	transcriptional regulator MexT
PAO1-KTN6-LUZ7-phiKZ-24-G	NC_002516	2808193	snp	T	A	A:250	CDS	+	725/1044	242/347	missense_variant	p.Val242Glu	PA2492	mexT	5. GLOBAL PRESENT IN CONTROL GROUP	transcriptional regulator MexT
PAO1-KTN6-LUZ7-phiKZ-24-L	NC_002516	2808193	snp	T	A	A:103	CDS	+	725/1044	242/347	missense_variant	p.Val242Glu	PA2492	mexT	5. GLOBAL PRESENT IN CONTROL GROUP	transcriptional regulator MexT
PAO1-KTN6-LUZ7-phiKZ-48-D	NC_002516	2808193	snp	T	A	A:398	CDS	+	725/1044	242/347	missense_variant	p.Val242Glu	PA2492	mexT	5. GLOBAL PRESENT IN CONTROL GROUP	transcriptional regulator MexT
PAO1-KTN4-72-I	NC_002516	2808193	snp	T	A	A:307	CDS	+	725/1044	242/347	missense_variant	p.Val242Glu	PA2492	mexT	5. GLOBAL PRESENT IN CONTROL GROUP	transcriptional regulator MexT
PAO1-KTN6-24-D	NC_002516	2808193	snp	T	A	A:260	CDS	+	725/1044	242/347	missense_variant	p.Val242Glu	PA2492	mexT	5. GLOBAL PRESENT IN CONTROL GROUP	transcriptional regulator MexT
PAO1-KTN6-phiKZ-48-J	NC_002516	2808193	snp	T	A	A:123	CDS	+	725/1044	242/347	missense_variant	p.Val242Glu	PA2492	mexT	5. GLOBAL PRESENT IN CONTROL GROUP	transcriptional regulator MexT
PAO1-LUZ7-48-K	NC_002516	2808193	snp	T	A	A:274	CDS	+	725/1044	242/347	missense_variant	p.Val242Glu	PA2492	mexT	5. GLOBAL PRESENT IN CONTROL GROUP	transcriptional regulator MexT
PAO1-phiKZ-24-H	NC_002516	2808193	snp	T	A	A:275	CDS	+	725/1044	242/347	missense_variant	p.Val242Glu	PA2492	mexT	5. GLOBAL PRESENT IN CONTROL GROUP	transcriptional regulator MexT
PAO1-phiKZ-72-C	NC_002516	2808193	snp	T	A	A:239	CDS	+	725/1044	242/347	missense_variant	p.Val242Glu	PA2492	mexT	5. GLOBAL PRESENT IN CONTROL GROUP	transcriptional regulator MexT
PAO1-K-72-A	NC_002516	2808316	snp	A	G	G:212	CDS	+	848/1044	283/347	missense_variant	p.Asp283Gly	PA2492	mexT	5. GLOBAL PRESENT IN CONTROL GROUP	transcriptional regulator MexT
PAO1-K-P-C	NC_002516	2808316	snp	A	G	G:137	CDS	+	848/1044	283/347	missense_variant	p.Asp283Gly	PA2492	mexT	5. GLOBAL PRESENT IN CONTROL GROUP	transcriptional regulator MexT
PAO1-K-P-D	NC_002516	2808316	snp	A	G	G:137	CDS	+	848/1044	283/347	missense_variant	p.Asp283Gly	PA2492	mexT	5. GLOBAL PRESENT IN CONTROL GROUP	transcriptional regulator MexT
PAO1-KT28-24-B	NC_002516	2808316	snp	A	G	G:137	CDS	+	848/1044	283/347	missense_variant	p.Asp283Gly	PA2492	mexT	5. GLOBAL PRESENT IN CONTROL GROUP	transcriptional regulator MexT
PAO1-KT28-48-A	NC_002516	2808316	snp	A	G	G:108	CDS	+	848/1044	283/347	missense_variant	p.Asp283Gly	PA2492	mexT	5. GLOBAL PRESENT IN CONTROL GROUP	transcriptional regulator MexT
PAO1-KT28-48-B	NC_002516	2808316	snp	A	G	G:152	CDS	+	848/1044	283/347	missense_variant	p.Asp283Gly	PA2492	mexT	5. GLOBAL PRESENT IN CONTROL GROUP	transcriptional regulator MexT
PAO1-KT28-72-H	NC_002516	2808316	snp	A	G	G:277	CDS	+	848/1044	283/347	missense_variant	p.Asp283Gly	PA2492	mexT	5. GLOBAL PRESENT IN CONTROL GROUP	transcriptional regulator MexT
PAO1-KTN4-24-B	NC_002516	2808316	snp	A	G	G:251	CDS	+	848/1044	283/347	missense_variant	p.Asp283Gly	PA2492	mexT	5. GLOBAL PRESENT IN CONTROL GROUP	transcriptional regulator MexT
PAO1-KTN4-24-F	NC_002516	2808316	snp	A	G	G:100	CDS	+	848/1044	283/347	missense_variant	p.Asp283Gly	PA2492	mexT	5. GLOBAL PRESENT IN CONTROL GROUP	transcriptional regulator MexT
PAO1-KTN4-72-D	NC_002516	2808316	snp	A	G	G:222	CDS	+	848/1044	283/347	missense_variant	p.Asp283Gly	PA2492	mexT	5. GLOBAL PRESENT IN CONTROL GROUP	transcriptional regulator MexT
PAO1-KTN4-72-F	NC_002516	2808316	snp	A	G	G:287	CDS	+	848/1044	283/347	missense_variant	p.Asp283Gly	PA2492	mexT	5. GLOBAL PRESENT IN CONTROL GROUP	transcriptional regulator MexT
PAO1-KTN4-P-G	NC_002516	2808316	snp	A	G	G:127	CDS	+	848/1044	283/347	missense_variant	p.Asp283Gly	PA2492	mexT	5. GLOBAL PRESENT IN CONTROL GROUP	transcriptional regulator MexT
PAO1-KTN4-P-K	NC_002516	2808316	snp	A	G	G:237	CDS	+	848/1044	283/347	missense_variant	p.Asp283Gly	PA2492	mexT	5. GLOBAL PRESENT IN CONTROL GROUP	transcriptional regulator MexT
PAO1-KTN6-72-J	NC_002516	2808316	snp	A	G	G:123	CDS	+	848/1044	283/347	missense_variant	p.Asp283Gly	PA2492	mexT	5. GLOBAL PRESENT IN CONTROL GROUP	transcriptional regulator MexT
PAO1-KTN6-KTN4-24-A	NC_002516	2808316	snp	A	G	G:291	CDS	+	848/1044	283/347	missense_variant	p.Asp283Gly	PA2492	mexT	5. GLOBAL PRESENT IN CONTROL GROUP	transcriptional regulator MexT
PAO1-KTN6-KTN4-72-B	NC_002516	2808316	snp	A	G	G:91	CDS	+	848/1044	283/347	missense_variant	p.Asp283Gly	PA2492	mexT	5. GLOBAL PRESENT IN CONTROL GROUP	transcriptional regulator MexT
PAO1-KTN6-KTN4-P-B	NC_002516	2808316	snp	A	G	G:142	CDS	+	848/1044	283/347	missense_variant	p.Asp283Gly	PA2492	mexT	5. GLOBAL PRESENT IN CONTROL GROUP	transcriptional regulator MexT
PAO1-KTN6-KTN4-P-N	NC_002516	2808316	snp	A	G	G:200	CDS	+	848/1044	283/347	missense_variant	p.Asp283Gly	PA2492	mexT	5. GLOBAL PRESENT IN CONTROL GROUP	transcriptional regulator MexT
PAO1-KTN6-LUZ7-KTN4-24-D	NC_002516	2808316	snp	A	G	G:92	CDS	+	848/1044	283/347	missense_variant	p.Asp283Gly	PA2492	mexT	5. GLOBAL PRESENT IN CONTROL GROUP	transcriptional regulator MexT
PAO1-KTN6-LUZ7-KTN4-24-I	NC_002516	2808316	snp	A	G	G:150	CDS	+	848/1044	283/347	missense_variant	p.Asp283Gly	PA2492	mexT	5. GLOBAL PRESENT IN CONTROL GROUP	transcriptional regulator MexT
PAO1-KTN6-LUZ7-KTN4-48-I	NC_002516	2808316	snp	A	G	G:181	CDS	+	848/1044	283/347	missense_variant	p.Asp283Gly	PA2492	mexT	5. GLOBAL PRESENT IN CONTROL GROUP	transcriptional regulator MexT
PAO1-KTN6-LUZ7-KTN4-24-A	NC_002516	2808316	snp	A	G	G:69	CDS	+	848/1044	283/347	missense_variant	p.Asp283Gly	PA2492	mexT	5. GLOBAL PRESENT IN CONTROL GROUP	transcriptional regulator MexT
PAO1-KTN6-LUZ7-KTN4-24-H	NC_002516	2808316	snp	A	G	G:118	CDS	+	848/1044	283/347	missense_variant	p.Asp283Gly	PA2492	mexT	5. GLOBAL PRESENT IN CONTROL GROUP	transcriptional regulator MexT
PAO1-KTN6-LUZ7-KTN4-48-C	NC_002516	2808316	snp	A	G	G:191	CDS	+	848/1044	283/347	missense_variant	p.Asp283Gly	PA2492	mexT	5. GLOBAL PRESENT IN CONTROL GROUP	transcriptional regulator MexT
PAO1-KTN6-LUZ7-KTN4-48-G	NC_002516	2808316	snp	A	G	G:198	CDS	+	848/1044	283/347	missense_variant	p.Asp283Gly	PA2492	mexT	5. GLOBAL PRESENT IN CONTROL GROUP	transcriptional regulator MexT
PAO1-KTN6-LUZ7-KTN4-72-L	NC_002516	2808316	snp	A	G	G:101	CDS	+	848/1044	283/347	missense_variant	p.Asp283Gly	PA2492	mexT	5. GLOBAL PRESENT IN CONTROL GROUP	transcriptional regulator MexT
PAO1-KTN6-LUZ7-phiKZ-24-H	NC_002516	2808316	snp	A	G	G:130	CDS	+	848/1044	283/347	missense_variant	p.Asp283Gly	PA2492	mexT	5. GLOBAL PRESENT IN CONTROL GROUP	transcriptional regulator MexT
PAO1-KTN6-LUZ7-P-H	NC_002516	2808316	snp	A	G	G:156	CDS	+	848/1044	283/347	missense_variant	p.Asp283Gly	PA2492	mexT	5. GLOBAL PRESENT IN CONTROL GROUP	transcriptional regulator MexT
PAO1-KTN6-LUZ7-P-N	NC_002516	2808316	snp	A	G	G:152	CDS	+	848/1044	283/347	missense_variant	p.Asp283Gly	PA2492	mexT	5. GLOBAL PRESENT IN CONTROL GROUP	transcriptional regulator MexT
PAO1-KTN6-phiKZ-48-L	NC_002516	2808316	snp	A	G	G:362	CDS	+	848/1044	283/347	missense_variant	p.Asp283Gly	PA2492	mexT	5. GLOBAL PRESENT IN CONTROL GROUP	transcriptional regulator MexT
PAO1-KTN6-phiKZ-P-B	NC_002516	2808316	snp	A	G	G:96	CDS	+	848/1044	283/347	missense_variant	p.Asp283Gly	PA2492	mexT	5. GLOBAL PRESENT IN CONTROL GROUP	transcriptional regulator MexT
PAO1-KTN6-phiKZ-P-K	NC_002516	2808316	snp	A	G	G:61	CDS	+	848/1044	283/347	missense_variant	p.Asp283Gly	PA2492	mexT	5. GLOBAL PRESENT IN CONTROL GROUP	transcriptional regulator MexT
PAO1-KTN6-phiKZ-P-U	NC_002516	2808316	snp	A	G	G:166	CDS	+	848/1044	283/347	missense_variant	p.Asp283Gly	PA2492	mexT	5. GLOBAL PRESENT IN CONTROL GROUP	transcriptional regulator MexT
PAO1-KTN6-P-J	NC_002516	2808316	snp	A	G	G:175	CDS	+	848/1044	283/347	missense_variant	p.Asp283Gly	PA2492	mexT	5. GLOBAL PRESENT IN CONTROL GROUP	transcriptional regulator MexT
PAO1-LUZ19-24-B	NC_002516	2808316	snp	A	G	G:134	CDS	+	848/1044	283/347	missense_variant	p.Asp283Gly	PA2492	mexT	5. GLOBAL PRESENT IN CONTROL GROUP	transcriptional regulator MexT
PAO1-LUZ19-48-F	NC_002516	2808316	snp	A	G	G:159	CDS	+	848/1044	283/347	missense_variant	p.Asp283Gly	PA2492	mexT	5. GLOBAL PRESENT IN CONTROL GROUP	transcriptional regulator MexT
PAO1-LUZ19-P-AA	NC_002516	2808316	snp	A	G	G:236	CDS	+	848/1044	283/347	missense_variant	p.Asp283Gly	PA2492	mexT	5. GLOBAL PRESENT IN CONTROL GROUP	transcriptional regulator MexT
PAO1-LUZ19-P-AG	NC_002516	2808316	snp	A	G	G:273	CDS	+	848/1044	283/347	missense_variant	p.Asp283Gly	PA2492	mexT	5. GLOBAL PRESENT IN CONTROL GROUP	transcriptional regulator MexT
PAO1-LUZ19-P-Z	NC_002516	2808316	snp	A	G	G:281	CDS	+	848/1044	283/347	missense_variant	p.Asp283Gly	PA2492	mexT	5. GLOBAL PRESENT IN CONTROL GROUP	transcriptional regulator MexT
PAO1-LUZ7-48-B	NC_002516	2808316	snp	A	G	G:316	CDS	+	848/1044	283/347	missense_variant	p.Asp283Gly	PA2492	mexT	5. GLOBAL PRESENT IN CONTROL GROUP	transcriptional regulator MexT
PAO1-LUZ7-KTN4-72-A	NC_002516	2808316	snp	A	G	G:157	CDS	+	848/1044	283/347	missense_variant	p.Asp283Gly	PA2492	mexT	5. GLOBAL PRESENT IN CONTROL GROUP	transcriptional regulator MexT
PAO1-LUZ7-KTN4-72-K	NC_002516	2808316	snp	A	G	G:207	CDS	+	848/1044	283/347	missense_variant	p.Asp283Gly	PA2492	mexT	5. GLOBAL PRESENT IN CONTROL GROUP	transcriptional regulator MexT
PAO1-LUZ7-KTN4-72-M	NC_002516	2808316	snp	A	G	G:277	CDS	+	848/1044	283/347	missense_variant	p.Asp283Gly	PA2492	mexT	5. GLOBAL PRESENT IN CONTROL GROUP	transcriptional regulator MexT
PAO1-LUZ7-KTN4-P-D	NC_002516	2808316	snp	A	G	G:201	CDS	+	848/1044	283/347	missense_variant	p.Asp283Gly	PA2492	mexT	5. GLOBAL PRESENT IN CONTROL GROUP	transcriptional regulator MexT
PAO1-LUZ7-P-M	NC_002516	2808316	snp	A	G	G:259	CDS	+	848/1044	283/347	missense_variant	p.Asp283Gly	PA2492	mexT	5. GLOBAL PRESENT IN CONTROL GROUP	transcriptional regulator MexT
PAO1-phiKZ-24-D	NC_002516	2808316	snp	A	G	G:266	CDS	+	848/1044	283/347	missense_variant	p.Asp283Gly	PA2492	mexT	5. GLOBAL PRESENT IN CONTROL GROUP	transcriptional regulator MexT
PAO1-phiKZ-24-J	NC_002516	2808316	snp	A	G	G:92	CDS	+	848/1044	283/347	missense_variant	p.Asp283Gly	PA2492	mexT	5. GLOBAL PRESENT IN CONTROL GROUP	transcriptional regulator MexT
PAO1-phiKZ-48-I	NC_002516	2808316	snp	A	G	G:113	CDS	+	848/1044	283/347	missense_variant	p.Asp283Gly	PA2492	mexT	5. GLOBAL PRESENT IN CONTROL GROUP	transcriptional regulator MexT
PAO1-phiKZ-72-F	NC_002516	2808316	snp	A	G	G:118	CDS	+	848/1044	283/347	missense_variant	p.Asp283Gly	PA2492	mexT	5. GLOBAL PRESENT IN CONTROL GROUP	transcriptional regulator MexT
PAO1-phiKZ-P-C	NC_002516	2808316	snp	A	G	G:302	CDS	+	848/1044	283/347	missense_variant	p.Asp283Gly	PA2492	mexT	5. GLOBAL PRESENT IN CONTROL GROUP	transcriptional regulator MexT
PAO1-phiKZ-P-F	NC_002516	2808316	snp	A	G	G:319	CDS	+	848/1044	283/347	missense_variant	p.Asp283Gly	PA2492	mexT	5. GLOBAL PRESENT IN CONTROL GROUP	transcriptional regulator MexT
PAO1-KTN6-LUZ7-phiKZ-24-B	NC_002516	2808316	snp	A	G	G:222	CDS	+	848/1044	283/347	missense_variant	p.Asp283Gly	PA2492	mexT	5. GLOBAL PRESENT IN CONTROL GROUP	transcriptional regulator MexT
PAO1-KTN6-LUZ7-phiKZ-48-F	NC_002516	2808316	snp	A	G	G:52	CDS	+	848/1044	283/347	missense_variant	p.Asp283Gly	PA2492	mexT	5. GLOBAL PRESENT IN CONTROL GROUP	transcriptional regulator MexT
PAO1-K-24-A	NC_002516	2808316	snp	A	G	G:325	CDS	+	848/1044	283/347	missense_variant	p.Asp283Gly	PA2492	mexT	5. GLOBAL PRESENT IN CONTROL GROUP	transcriptional regulator MexT
PAO1-K-48-A	NC_002516	2808316	snp	A	G	G:244	CDS	+	848/1044	283/347	missense_variant	p.Asp283Gly	PA2492	mexT	5. GLOBAL PRESENT IN CONTROL GROUP	transcriptional regulator MexT
PAO1-KT28-phiKZ-72-E	NC_002516	2808316	snp	A	G	G:330	CDS	+	848/1044	283/347	missense_variant	p.Asp283Gly	PA2492	mexT	5. GLOBAL PRESENT IN CONTROL GROUP	transcriptional regulator MexT
PAO1-KTN4-72-B	NC_002516	2808316	snp	A	G	G:199	CDS	+	848/1044	283/347	missense_variant	p.Asp283Gly	PA2492	mexT	5. GLOBAL PRESENT IN CONTROL GROUP	transcriptional regulator MexT
PAO1-KTN6-48-J	NC_002516	2808316	snp	A	G	G:317	CDS	+	848/1044	283/347	missense_variant	p.Asp283Gly	PA2492	mexT	5. GLOBAL PRESENT IN CONTROL GROUP	transcriptional regulator MexT
PAO1-KTN6-LUZ7-KTN4-24-F	NC_002516	2808316	snp	A	G	G:253	CDS	+	848/1044	283/347	missense_variant	p.Asp283Gly	PA2492	mexT	5. GLOBAL PRESENT IN CONTROL GROUP	transcriptional regulator MexT
PAO1-KTN6-LUZ7-KTN4-48-GI	NC_002516	2808316	snp	A	G	G:146	CDS	+	848/1044	283/347	missense_variant	p.Asp283Gly	PA2492	mexT	5. GLOBAL PRESENT IN CONTROL GROUP	transcriptional regulator MexT
PAO1-KTN6-LUZ7-48-H	NC_002516	2808316	snp	A	G	G:219	CDS	+	848/1044	283/347	missense_variant	p.Asp283Gly	PA2492	mexT	5. GLOBAL PRESENT IN CONTROL GROUP	transcriptional regulator MexT
PAO1-KTN6-phiKZ-24-H	NC_002516	2808316	snp	A	G	G:338	CDS	+	848/1044	283/347	missense_variant	p.Asp283Gly	PA2492	mexT	5. GLOBAL PRESENT IN CONTROL GROUP	transcriptional regulator MexT
PAO1-KTN6-phiKZ-48-G	NC_002516	2808316	snp	A	G	G:240	CDS	+	848/1044	283/347	missense_variant	p.Asp283Gly	PA2492	mexT	5. GLOBAL PRESENT IN CONTROL GROUP	transcriptional regulator MexT
PAO1-KTN6-KTN4-72-B	NC_002516	2951308	snp	G	T	T:66	CDS	+	271/975	91/324	missense_variant	p.Ala91Ser	PA2610	yqjG	5. GLOBAL	Glutathione S-transferase YqjG
PAO1-KTN6-LUZ7-KTN4-24-D	NC_002516	2951308	snp	G	T	T:67	CDS	+	271/975	91/324	missense_variant	p.Ala91Ser	PA2610	yqjG	5. GLOBAL	Glutathione S-transferase YqjG
PAO1-KTN6-LUZ7-KTN4-48-I	NC_002516	2951308	snp	G	T	T:175	CDS	+	271/975	91/324	missense_variant	p.Ala91Ser	PA2610	yqjG	5. GLOBAL	Glutathione S-transferase YqjG
PAO1-KTN6-LUZ7-KTN4-24-H	NC_002516	2951308	snp	G	T	T:93	CDS	+	271/975	91/324	missense_variant	p.Ala91Ser	PA2610	yqjG	5. GLOBAL	Glutathione S-transferase YqjG
PAO1-KTN6-LUZ7-KTN4-48-C	NC_002516	2951308	snp	G	T	T:168	CDS	+	271/975	91/324	missense_variant	p.Ala91Ser	PA2610	yqjG	5. GLOBAL	Glutathione S-transferase YqjG
PAO1-KTN6-LUZ7-KTN4-48-G	NC_002516	2951308	snp	G	T	T:159	CDS	+	271/975	91/324	missense_variant	p.Ala91Ser	PA2610	yqjG	5. GLOBAL	Glutathione S-transferase YqjG
PAO1-KTN6-phiKZ-P-K	NC_002516	2951308	snp	G	T	T:41	CDS	+	271/975	91/324	missense_variant	p.Ala91Ser	PA2610	yqjG	5. GLOBAL	Glutathione S-transferase YqjG
PAO1-KTN6-P-J	NC_002516	2951308	snp	G	T	T:141	CDS	+	271/975	91/324	missense_variant	p.Ala91Ser	PA2610	yqjG	5. GLOBAL	Glutathione S-transferase YqjG
PAO1-LUZ19-24-B	NC_002516	2951308	snp	G	T	T:102	CDS	+	271/975	91/324	missense_variant	p.Ala91Ser	PA2610	yqjG	5. GLOBAL	Glutathione S-transferase YqjG
PAO1-LUZ19-P-AA	NC_002516	2951308	snp	G	T	T:215	CDS	+	271/975	91/324	missense_variant	p.Ala91Ser	PA2610	yqjG	5. GLOBAL	Glutathione S-transferase YqjG
PAO1-phiKZ-24-D	NC_002516	2951308	snp	G	T	T:232	CDS	+	271/975	91/324	missense_variant	p.Ala91Ser	PA2610	yqjG	5. GLOBAL	Glutathione S-transferase YqjG
PAO1-phiKZ-48-I	NC_002516	2951308	snp	G	T	T:82	CDS	+	271/975	91/324	missense_variant	p.Ala91Ser	PA2610	yqjG	5. GLOBAL	Glutathione S-transferase YqjG
PAO1-KTN6-48-J	NC_002516	2951308	snp	G	T	T:270	CDS	+	271/975	91/324	missense_variant	p.Ala91Ser	PA2610	yqjG	5. GLOBAL	Glutathione S-transferase YqjG
PAO1-KTN6-LUZ7-KTN4-24-F	NC_002516	2951308	snp	G	T	T:205	CDS	+	271/975	91/324	missense_variant	p.Ala91Ser	PA2610	yqjG	5. GLOBAL	Glutathione S-transferase YqjG
PAO1-KTN6-LUZ7-48-H	NC_002516	2951308	snp	G	T	T:206	CDS	+	271/975	91/324	missense_variant	p.Ala91Ser	PA2610	yqjG	5. GLOBAL	Glutathione S-transferase YqjG
PAO1-KTN6-phiKZ-24-H	NC_002516	2951308	snp	G	T	T:293	CDS	+	271/975	91/324	missense_variant	p.Ala91Ser	PA2610	yqjG	5. GLOBAL	Glutathione S-transferase YqjG
PAO1-KTN6-phiKZ-48-G	NC_002516	2951308	snp	G	T	T:239	CDS	+	271/975	91/324	missense_variant	p.Ala91Ser	PA2610	yqjG	5. GLOBAL	Glutathione S-transferase YqjG
PAO1-KTN6-LUZ7-KTN4-P-B	NC_002516	3265916	del	ACCGC	A	A:95	CDS	+	76/2157	26/718	frameshift_variant	p.Ala26fs	PA2911		6. OTHER	receptor TonB-dependent
PAO1-KTN6-LUZ7-phiKZ-P-L	NC_002516	3266187	snp	A	C	C:102	CDS	+	340/2157	114/718	missense_variant	p.Thr114Pro	PA2911		6. OTHER	receptor TonB-dependent
PAO1-LUZ7-KTN4-72-A	NC_002516	3319771	snp	C	T	T:92	CDS	-	260/357	87/118	missense_variant	p.Gly87Asp	PA2960	pilZ	3. T4P	type 4 fimbrial biogenesis protein PilZ
PAO1-LUZ7-KTN4-72-K	NC_002516	3345829	snp	G	A	A:186	CDS	-	1211/1251	404/416	missense_variant	p.Ala404Val	PA2988	lolE	6. OTHER	lipoprotein localization protein LolE
PAO1-LUZ7-KTN4-72-M	NC_002516	3345829	snp	G	A	A:222	CDS	-	1211/1251	404/416	missense_variant	p.Ala404Val	PA2988	lolE	6. OTHER	lipoprotein localization protein LolE
PAO1-KTN6-LUZ7-phiKZ-24-L	NC_002516	3366911	del	AGAGAAAG	A	A:57								possible promoter of nagZ	6. OTHER
PAO1-KTN4-72-D	NC_002516	3497942	ins	C	CT	CT:151	CDS	-	263/2760	88/919	frameshift_variant	p.Pro89fs	PA3115	fimV	3. T4P	Motility protein FimV
PAO1-KTN6-LUZ7-KTN4-48-I	NC_002516	3529747	snp	C	G	G:138	CDS	-	712/951	238/316	missense_variant	p.Ala238Pro	PA3146	wbpK	1. LPS	NAD-dependent epimerase/dehydratase WbpK
PAO1-LUZ7-P-M	NC_002516	3533423	snp	T	C	C:234	CDS	-	511/1122	171/373	missense_variant	p.Asn171Asp	PA3149	wbpH	1. LPS	glycosyltransferase WbpH
PAO1-KTN6-phiKZ-72-C	NC_002516	3538220	del	GC	G	G:104	CDS	-	904/1317	302/438	frameshift_variant	p.Ala302fs	PA3154	wzy	1. LPS	B-band O-antigen polymerase Wzy
PAO1-KTN6-24-C	NC_002516	3538292	ins	A	ACC	ACC:78	CDS	-	832/1317	278/438	frameshift_variant	p.Val278fs	PA3154	wzy	1. LPS	B-band O-antigen polymerase Wzy
PAO1-KTN6-24-D	NC_002516	3538292	ins	A	ACC	ACC:224	CDS	-	832/1317	278/438	frameshift_variant	p.Val278fs	PA3154	wzy	1. LPS	B-band O-antigen polymerase Wzy
PAO1-KTN6-KTN4-24-A	NC_002516	3538499	ins	A	AC	AC:177	CDS	-	625/1317	209/438	frameshift_variant	p.Val209fs	PA3154	wzy	1. LPS	B-band O-antigen polymerase Wzy
PAO1-KTN6-LUZ7-P-H	NC_002516	3538499	del	AC	A	A:106	CDS	-	625/1317	209/438	frameshift_variant	p.Val209fs	PA3154	wzy	1. LPS	B-band O-antigen polymerase Wzy
PAO1-KTN6-LUZ7-48-H	NC_002516	3538855	ins	C	CAATGAAT	CAATGAAT:154	CDS	-	269/1317	90/438	frameshift_variant	p.Val91fs	PA3154	wzy	1. LPS	B-band O-antigen polymerase Wzy
PAO1-KT28-24-B	NC_002516	3538988	ins	G	GT	GT:37	CDS	-	136/1317	46/438	frameshift_variant	p.Thr46fs	PA3154	wzy	1. LPS	B-band O-antigen polymerase Wzy
PAO1-KT28-48-B	NC_002516	3538988	del	GT	G	G:69	CDS	-	136/1317	46/438	frameshift_variant	p.Thr46fs	PA3154	wzy	1. LPS	B-band O-antigen polymerase Wzy
PAO1-KT28-72-H	NC_002516	3538988	ins	G	GT	GT:169	CDS	-	136/1317	46/438	frameshift_variant	p.Thr46fs	PA3154	wzy	1. LPS	B-band O-antigen polymerase Wzy
PAO1-KT28-phiKZ-P-A	NC_002516	3538988	del	GT	G	G:212	CDS	-	136/1317	46/438	frameshift_variant	p.Thr46fs	PA3154	wzy	1. LPS	B-band O-antigen polymerase Wzy
PAO1-KT28-phiKZ-P-C	NC_002516	3538988	del	GT	G	G:81	CDS	-	136/1317	46/438	frameshift_variant	p.Thr46fs	PA3154	wzy	1. LPS	B-band O-antigen polymerase Wzy
PAO1-KT28-P-J	NC_002516	3538988	del	GT	G	G:185	CDS	-	136/1317	46/438	frameshift_variant	p.Thr46fs	PA3154	wzy	1. LPS	B-band O-antigen polymerase Wzy
PAO1-KTN6-72-J	NC_002516	3538988	ins	G	GT	GT:59	CDS	-	136/1317	46/438	frameshift_variant	p.Thr46fs	PA3154	wzy	1. LPS	B-band O-antigen polymerase Wzy
PAO1-KTN6-KTN4-24-C	NC_002516	3538988	ins	G	GT	GT:210	CDS	-	136/1317	46/438	frameshift_variant	p.Thr46fs	PA3154	wzy	1. LPS	B-band O-antigen polymerase Wzy
PAO1-KTN6-KTN4-P-B	NC_002516	3538988	ins	G	GT	GT:104	CDS	-	136/1317	46/438	frameshift_variant	p.Thr46fs	PA3154	wzy	1. LPS	B-band O-antigen polymerase Wzy
PAO1-KTN6-LUZ7-KTN4-48-K	NC_002516	3538988	ins	G	GT	GT:118	CDS	-	136/1317	46/438	frameshift_variant	p.Thr46fs	PA3154	wzy	1. LPS	B-band O-antigen polymerase Wzy
PAO1-KTN6-LUZ7-phiKZ-P-L	NC_002516	3538988	del	GT	G	G:50	CDS	-	136/1317	46/438	frameshift_variant	p.Thr46fs	PA3154	wzy	1. LPS	B-band O-antigen polymerase Wzy
PAO1-KTN6-P-E	NC_002516	3538988	ins	G	GT	GT:92	CDS	-	136/1317	46/438	frameshift_variant	p.Thr46fs	PA3154	wzy	1. LPS	B-band O-antigen polymerase Wzy
PAO1-KTN6-LUZ7-phiKZ-48-D	NC_002516	3538988	ins	G	GT	GT:288	CDS	-	136/1317	46/438	frameshift_variant	p.Thr46fs	PA3154	wzy	1. LPS	B-band O-antigen polymerase Wzy
PAO1-KT28-phiKZ-72-G	NC_002516	3539001	del	AC	A	A:215	CDS	-	123/1317	41/438	frameshift_variant	p.Ser42fs	PA3154	wzy	1. LPS	B-band O-antigen polymerase Wzy
PAO1-KT28-phiKZ-72-E	NC_002516	3539001	snp	A	G	G:260	CDS	-	124/1317	42/438	missense_variant	p.Ser42Pro	PA3154	wzy	1. LPS	B-band O-antigen polymerase Wzy
PAO1-phiKZ-72-C	NC_002516	4145123	snp	C	T	T:230	CDS	-	824/1008	275/335	missense_variant	p.Gly275Asp	PA3703	wspF	6. OTHER	methylesterase WspF
PAO1-KTN6-phiKZ-24-H	NC_002516	4896223	snp	T	A	A:321	CDS	+	1765/2064	589/687	missense_variant	p.Tyr589Asn	PA4367	bifA	5. GLOBAL	negative regulation of single-species biofilm formation BifA
PAO1-K-72-A	NC_002516	5036891	snp	A	C	C:216								possible promoter of dppA3	6. OTHER PRESENT IN CONTROL GROUP
PAO1-K-P-B	NC_002516	5036891	snp	A	C	C:89								possible promoter of dppA3	6. OTHER PRESENT IN CONTROL GROUP
PAO1-K-P-C	NC_002516	5036891	snp	A	C	C:89								possible promoter of dppA3	6. OTHER PRESENT IN CONTROL GROUP
PAO1-K-P-D	NC_002516	5036891	snp	A	C	C:89								possible promoter of dppA3	6. OTHER PRESENT IN CONTROL GROUP
PAO1-KT28-24-B	NC_002516	5036891	snp	A	C	C:89								possible promoter of dppA3	6. OTHER PRESENT IN CONTROL GROUP
PAO1-KT28-48-A	NC_002516	5036891	snp	A	C	C:138								possible promoter of dppA3	6. OTHER PRESENT IN CONTROL GROUP
PAO1-KT28-48-B	NC_002516	5036891	snp	A	C	C:114								possible promoter of dppA3	6. OTHER PRESENT IN CONTROL GROUP
PAO1-KT28-phiKZ-72-G	NC_002516	5036891	snp	A	T	T:357								possible promoter of dppA3	6. OTHER PRESENT IN CONTROL GROUP
PAO1-KT28-72-H	NC_002516	5036891	snp	A	C	C:328								possible promoter of dppA3	6. OTHER PRESENT IN CONTROL GROUP
PAO1-KT28-phiKZ-P-A	NC_002516	5036891	snp	A	T	T:318								possible promoter of dppA3	6. OTHER PRESENT IN CONTROL GROUP
PAO1-KT28-phiKZ-P-C	NC_002516	5036891	snp	A	T	T:89								possible promoter of dppA3	6. OTHER PRESENT IN CONTROL GROUP
PAO1-KT28-P-J	NC_002516	5036891	snp	A	C	C:253								possible promoter of dppA3	6. OTHER PRESENT IN CONTROL GROUP
PAO1-KTN4-24-B	NC_002516	5036891	snp	A	C	C:258								possible promoter of dppA3	6. OTHER PRESENT IN CONTROL GROUP
PAO1-KTN4-24-F	NC_002516	5036891	snp	A	C	C:73								possible promoter of dppA3	6. OTHER PRESENT IN CONTROL GROUP
PAO1-KTN4-72-D	NC_002516	5036891	snp	A	C	C:184								possible promoter of dppA3	6. OTHER PRESENT IN CONTROL GROUP
PAO1-KTN4-72-F	NC_002516	5036891	snp	A	C	C:192								possible promoter of dppA3	6. OTHER PRESENT IN CONTROL GROUP
PAO1-KTN4-P-G	NC_002516	5036891	snp	A	C	C:108								possible promoter of dppA3	6. OTHER PRESENT IN CONTROL GROUP
PAO1-KTN4-P-K	NC_002516	5036891	snp	A	C	C:254								possible promoter of dppA3	6. OTHER PRESENT IN CONTROL GROUP
PAO1-KTN4-P-P	NC_002516	5036891	snp	A	T	T:172								possible promoter of dppA3	6. OTHER PRESENT IN CONTROL GROUP
PAO1-KTN6-24-C	NC_002516	5036891	snp	A	C	C:153								possible promoter of dppA3	6. OTHER PRESENT IN CONTROL GROUP
PAO1-KTN6-72-E	NC_002516	5036891	snp	A	C	C:201								possible promoter of dppA3	6. OTHER PRESENT IN CONTROL GROUP
PAO1-KTN6-72-G	NC_002516	5036891	snp	A	T	T:305								possible promoter of dppA3	6. OTHER PRESENT IN CONTROL GROUP
PAO1-KTN6-72-J	NC_002516	5036891	snp	A	C	C:96								possible promoter of dppA3	6. OTHER PRESENT IN CONTROL GROUP
PAO1-KTN6-KTN4-24-A	NC_002516	5036891	snp	A	C	C:300								possible promoter of dppA3	6. OTHER PRESENT IN CONTROL GROUP
PAO1-KTN6-KTN4-24-C	NC_002516	5036891	snp	A	C	C:249								possible promoter of dppA3	6. OTHER PRESENT IN CONTROL GROUP
PAO1-KTN6-KTN4-24-E	NC_002516	5036891	snp	A	C	C:103								possible promoter of dppA3	6. OTHER PRESENT IN CONTROL GROUP
PAO1-KTN6-KTN4-24-H	NC_002516	5036891	snp	A	C	C:301								possible promoter of dppA3	6. OTHER PRESENT IN CONTROL GROUP
PAO1-KTN6-KTN4-48-C	NC_002516	5036891	snp	A	C	C:39								possible promoter of dppA3	6. OTHER PRESENT IN CONTROL GROUP
PAO1-KTN6-KTN4-72-B	NC_002516	5036891	snp	A	C	C:90								possible promoter of dppA3	6. OTHER PRESENT IN CONTROL GROUP
PAO1-KTN6-KTN4-P-B	NC_002516	5036891	snp	A	C	C:145								possible promoter of dppA3	6. OTHER PRESENT IN CONTROL GROUP
PAO1-KTN6-KTN4-P-H	NC_002516	5036891	snp	A	C	C:129								possible promoter of dppA3	6. OTHER PRESENT IN CONTROL GROUP
PAO1-KTN6-KTN4-P-N	NC_002516	5036891	snp	A	C	C:154								possible promoter of dppA3	6. OTHER PRESENT IN CONTROL GROUP
PAO1-KTN6-LUZ7-KTN4-24-D	NC_002516	5036891	snp	A	C	C:112								possible promoter of dppA3	6. OTHER PRESENT IN CONTROL GROUP
PAO1-KTN6-LUZ7-KTN4-24-I	NC_002516	5036891	snp	A	C	C:137								possible promoter of dppA3	6. OTHER PRESENT IN CONTROL GROUP
PAO1-KTN6-LUZ7-KTN4-48-I	NC_002516	5036891	snp	A	C	C:208								possible promoter of dppA3	6. OTHER PRESENT IN CONTROL GROUP
PAO1-KTN6-LUZ7-KTN4-24-A	NC_002516	5036891	snp	A	C	C:47								possible promoter of dppA3	6. OTHER PRESENT IN CONTROL GROUP
PAO1-KTN6-LUZ7-KTN4-24-H	NC_002516	5036891	snp	A	C	C:77								possible promoter of dppA3	6. OTHER PRESENT IN CONTROL GROUP
PAO1-KTN6-LUZ7-KTN4-48-C	NC_002516	5036891	snp	A	C	C:188								possible promoter of dppA3	6. OTHER PRESENT IN CONTROL GROUP
PAO1-KTN6-LUZ7-KTN4-48-G	NC_002516	5036891	snp	A	C	C:169								possible promoter of dppA3	6. OTHER PRESENT IN CONTROL GROUP
PAO1-KTN6-LUZ7-KTN4-48-K	NC_002516	5036891	snp	A	C	C:158								possible promoter of dppA3	6. OTHER PRESENT IN CONTROL GROUP
PAO1-KTN6-LUZ7-KTN4-72-L	NC_002516	5036891	snp	A	C	C:89								possible promoter of dppA3	6. OTHER PRESENT IN CONTROL GROUP
PAO1-KTN6-LUZ7-KTN4-P-B	NC_002516	5036891	snp	A	T	T:98								possible promoter of dppA3	6. OTHER PRESENT IN CONTROL GROUP
PAO1-KTN6-LUZ7-KTN4-P-M	NC_002516	5036891	snp	A	C	C:89								possible promoter of dppA3	6. OTHER PRESENT IN CONTROL GROUP
PAO1-KTN6-LUZ7-KTN4-P-W	NC_002516	5036891	snp	A	T	T:119								possible promoter of dppA3	6. OTHER PRESENT IN CONTROL GROUP
PAO1-KTN6-LUZ7-P-G	NC_002516	5036891	snp	A	T	T:91								possible promoter of dppA3	6. OTHER PRESENT IN CONTROL GROUP
PAO1-KTN6-LUZ7-phiKZ-24-H	NC_002516	5036891	snp	A	C	C:122								possible promoter of dppA3	6. OTHER PRESENT IN CONTROL GROUP
PAO1-KTN6-LUZ7-phiKZ-P-L	NC_002516	5036891	snp	A	T	T:79								possible promoter of dppA3	6. OTHER PRESENT IN CONTROL GROUP
PAO1-KTN6-LUZ7-phiKZ-P-O	NC_002516	5036891	snp	A	T	T:178								possible promoter of dppA3	6. OTHER PRESENT IN CONTROL GROUP
PAO1-KTN6-LUZ7-phiKZ-P-R	NC_002516	5036891	snp	A	C	C:154								possible promoter of dppA3	6. OTHER PRESENT IN CONTROL GROUP
PAO1-KTN6-LUZ7-P-H	NC_002516	5036891	snp	A	C	C:140								possible promoter of dppA3	6. OTHER PRESENT IN CONTROL GROUP
PAO1-KTN6-LUZ7-P-N	NC_002516	5036891	snp	A	C	C:119								possible promoter of dppA3	6. OTHER PRESENT IN CONTROL GROUP
PAO1-KTN6-P-E	NC_002516	5036891	snp	A	T	T:147								possible promoter of dppA3	6. OTHER PRESENT IN CONTROL GROUP
PAO1-KTN6-phiKZ-48-B	NC_002516	5036891	snp	A	T	T:171								possible promoter of dppA3	6. OTHER PRESENT IN CONTROL GROUP
PAO1-KTN6-phiKZ-48-L	NC_002516	5036891	snp	A	C	C:426								possible promoter of dppA3	6. OTHER PRESENT IN CONTROL GROUP
PAO1-KTN6-phiKZ-72-C	NC_002516	5036891	snp	A	C	C:133								possible promoter of dppA3	6. OTHER PRESENT IN CONTROL GROUP
PAO1-KTN6-phiKZ-P-B	NC_002516	5036891	snp	A	C	C:82								possible promoter of dppA3	6. OTHER PRESENT IN CONTROL GROUP
PAO1-KTN6-phiKZ-P-K	NC_002516	5036891	snp	A	C	C:57								possible promoter of dppA3	6. OTHER PRESENT IN CONTROL GROUP
PAO1-KTN6-phiKZ-P-U	NC_002516	5036891	snp	A	C	C:128								possible promoter of dppA3	6. OTHER PRESENT IN CONTROL GROUP
PAO1-KTN6-P-H	NC_002516	5036891	snp	A	C	C:128								possible promoter of dppA3	6. OTHER PRESENT IN CONTROL GROUP
PAO1-KTN6-P-J	NC_002516	5036891	snp	A	C	C:165								possible promoter of dppA3	6. OTHER PRESENT IN CONTROL GROUP
PAO1-LUZ19-24-B	NC_002516	5036891	snp	A	C	C:96								possible promoter of dppA3	6. OTHER PRESENT IN CONTROL GROUP
PAO1-LUZ19-24-E	NC_002516	5036891	snp	A	T	T:177								possible promoter of dppA3	6. OTHER PRESENT IN CONTROL GROUP
PAO1-LUZ19-48-F	NC_002516	5036891	snp	A	C	C:145								possible promoter of dppA3	6. OTHER PRESENT IN CONTROL GROUP
PAO1-LUZ19-48-K	NC_002516	5036891	snp	A	T	T:146								possible promoter of dppA3	6. OTHER PRESENT IN CONTROL GROUP
PAO1-LUZ19-P-AA	NC_002516	5036891	snp	A	C	C:304								possible promoter of dppA3	6. OTHER PRESENT IN CONTROL GROUP
PAO1-LUZ19-P-AG	NC_002516	5036891	snp	A	C	C:285								possible promoter of dppA3	6. OTHER PRESENT IN CONTROL GROUP
PAO1-LUZ19-P-Z	NC_002516	5036891	snp	A	C	C:304								possible promoter of dppA3	6. OTHER PRESENT IN CONTROL GROUP
PAO1-LUZ7-48-B	NC_002516	5036891	snp	A	C	C:330								possible promoter of dppA3	6. OTHER PRESENT IN CONTROL GROUP
PAO1-LUZ7-KTN4-48-J	NC_002516	5036891	snp	A	C	C:73								possible promoter of dppA3	6. OTHER PRESENT IN CONTROL GROUP
PAO1-LUZ7-KTN4-72-A	NC_002516	5036891	snp	A	C	C:76								possible promoter of dppA3	6. OTHER PRESENT IN CONTROL GROUP
PAO1-LUZ7-KTN4-72-K	NC_002516	5036891	snp	A	C	C:233								possible promoter of dppA3	6. OTHER PRESENT IN CONTROL GROUP
PAO1-LUZ7-KTN4-72-M	NC_002516	5036891	snp	A	C	C:344								possible promoter of dppA3	6. OTHER PRESENT IN CONTROL GROUP
PAO1-LUZ7-KTN4-P-D	NC_002516	5036891	snp	A	C	C:230								possible promoter of dppA3	6. OTHER PRESENT IN CONTROL GROUP
PAO1-LUZ7-P-F	NC_002516	5036891	snp	A	C	C:211								possible promoter of dppA3	6. OTHER PRESENT IN CONTROL GROUP
PAO1-LUZ7-P-M	NC_002516	5036891	snp	A	C	C:317								possible promoter of dppA3	6. OTHER PRESENT IN CONTROL GROUP
PAO1-phiKZ-24-D	NC_002516	5036891	snp	A	C	C:230								possible promoter of dppA3	6. OTHER PRESENT IN CONTROL GROUP
PAO1-phiKZ-24-J	NC_002516	5036891	snp	A	C	C:64								possible promoter of dppA3	6. OTHER PRESENT IN CONTROL GROUP
PAO1-phiKZ-48-I	NC_002516	5036891	snp	A	C	C:76								possible promoter of dppA3	6. OTHER PRESENT IN CONTROL GROUP
PAO1-phiKZ-72-F	NC_002516	5036891	snp	A	C	C:104								possible promoter of dppA3	6. OTHER PRESENT IN CONTROL GROUP
PAO1-phiKZ-P-C	NC_002516	5036891	snp	A	C	C:335								possible promoter of dppA3	6. OTHER PRESENT IN CONTROL GROUP
PAO1-phiKZ-P-F	NC_002516	5036891	snp	A	C	C:296								possible promoter of dppA3	6. OTHER PRESENT IN CONTROL GROUP
PAO1-KTN6-LUZ7-phiKZ-24-B	NC_002516	5036891	snp	A	C	C:222								possible promoter of dppA3	6. OTHER PRESENT IN CONTROL GROUP
PAO1-KTN6-LUZ7-phiKZ-24-G	NC_002516	5036891	snp	A	T	T:264								possible promoter of dppA3	6. OTHER PRESENT IN CONTROL GROUP
PAO1-KTN6-LUZ7-phiKZ-24-L	NC_002516	5036891	snp	A	C	C:102								possible promoter of dppA3	6. OTHER PRESENT IN CONTROL GROUP
PAO1-KTN6-LUZ7-phiKZ-48-D	NC_002516	5036891	snp	A	C	C:329								possible promoter of dppA3	6. OTHER PRESENT IN CONTROL GROUP
PAO1-KTN6-LUZ7-phiKZ-48-F	NC_002516	5036891	snp	A	C	C:65								possible promoter of dppA3	6. OTHER PRESENT IN CONTROL GROUP
PAO1-K-24-A	NC_002516	5036891	snp	A	C	C:283								possible promoter of dppA3	6. OTHER PRESENT IN CONTROL GROUP
PAO1-K-48-A	NC_002516	5036891	snp	A	C	C:205								possible promoter of dppA3	6. OTHER PRESENT IN CONTROL GROUP
PAO1-KT28-phiKZ-72-E	NC_002516	5036891	snp	A	C	C:270								possible promoter of dppA3	6. OTHER PRESENT IN CONTROL GROUP
PAO1-KTN4-72-B	NC_002516	5036891	snp	A	C	C:182								possible promoter of dppA3	6. OTHER PRESENT IN CONTROL GROUP
PAO1-KTN4-72-I	NC_002516	5036891	snp	A	T	T:306								possible promoter of dppA3	6. OTHER PRESENT IN CONTROL GROUP
PAO1-KTN6-24-D	NC_002516	5036891	snp	A	C	C:246								possible promoter of dppA3	6. OTHER PRESENT IN CONTROL GROUP
PAO1-KTN6-48-J	NC_002516	5036891	snp	A	C	C:342								possible promoter of dppA3	6. OTHER PRESENT IN CONTROL GROUP
PAO1-KTN6-LUZ7-KTN4-24-F	NC_002516	5036891	snp	A	C	C:224								possible promoter of dppA3	6. OTHER PRESENT IN CONTROL GROUP
PAO1-KTN6-LUZ7-KTN4-48-GI	NC_002516	5036891	snp	A	C	C:167								possible promoter of dppA3	6. OTHER PRESENT IN CONTROL GROUP
PAO1-KTN6-LUZ7-48-H	NC_002516	5036891	snp	A	C	C:224								possible promoter of dppA3	6. OTHER PRESENT IN CONTROL GROUP
PAO1-KTN6-phiKZ-24-H	NC_002516	5036891	snp	A	C	C:320								possible promoter of dppA3	6. OTHER PRESENT IN CONTROL GROUP
PAO1-KTN6-phiKZ-48-G	NC_002516	5036891	snp	A	C	C:230								possible promoter of dppA3	6. OTHER PRESENT IN CONTROL GROUP
PAO1-KTN6-phiKZ-48-J	NC_002516	5036891	snp	A	C	C:121								possible promoter of dppA3	6. OTHER PRESENT IN CONTROL GROUP
PAO1-LUZ7-48-K	NC_002516	5036891	snp	A	T	T:284								possible promoter of dppA3	6. OTHER PRESENT IN CONTROL GROUP
PAO1-phiKZ-24-H	NC_002516	5036891	snp	A	C	C:219								possible promoter of dppA3	6. OTHER PRESENT IN CONTROL GROUP
PAO1-phiKZ-72-C	NC_002516	5036891	snp	A	C	C:228								possible promoter of dppA3	6. OTHER PRESENT IN CONTROL GROUP
PAO1-K-72-A	NC_002516	5038674	snp	G	C	C:163	CDS	+	1601/1602	534/533	stop_lost&splice_region_variant	p.Ter534Serext*?	PA4500	dppA3	6. OTHER PRESENT IN CONTROL GROUP	probable binding protein component of ABC transporter DppA3
PAO1-KT28-48-A	NC_002516	5038674	snp	G	C	C:80	CDS	+	1601/1602	534/533	stop_lost&splice_region_variant	p.Ter534Serext*?	PA4500	dppA3	6. OTHER PRESENT IN CONTROL GROUP	probable binding protein component of ABC transporter DppA3
PAO1-KT28-48-B	NC_002516	5038674	snp	G	C	C:104	CDS	+	1601/1602	534/533	stop_lost&splice_region_variant	p.Ter534Serext*?	PA4500	dppA3	6. OTHER PRESENT IN CONTROL GROUP	probable binding protein component of ABC transporter DppA3
PAO1-KT28-72-H	NC_002516	5038674	snp	G	C	C:219	CDS	+	1601/1602	534/533	stop_lost&splice_region_variant	p.Ter534Serext*?	PA4500	dppA3	6. OTHER PRESENT IN CONTROL GROUP	probable binding protein component of ABC transporter DppA3
PAO1-KTN4-P-G	NC_002516	5038674	snp	G	C	C:115	CDS	+	1601/1602	534/533	stop_lost&splice_region_variant	p.Ter534Serext*?	PA4500	dppA3	6. OTHER PRESENT IN CONTROL GROUP	probable binding protein component of ABC transporter DppA3
PAO1-KTN4-P-K	NC_002516	5038674	snp	G	C	C:206	CDS	+	1601/1602	534/533	stop_lost&splice_region_variant	p.Ter534Serext*?	PA4500	dppA3	6. OTHER PRESENT IN CONTROL GROUP	probable binding protein component of ABC transporter DppA3
PAO1-KTN6-KTN4-24-E	NC_002516	5038674	snp	G	C	C:118	CDS	+	1601/1602	534/533	stop_lost&splice_region_variant	p.Ter534Serext*?	PA4500	dppA3	6. OTHER PRESENT IN CONTROL GROUP	probable binding protein component of ABC transporter DppA3
PAO1-KTN6-phiKZ-48-L	NC_002516	5038674	snp	G	C	C:485	CDS	+	1601/1602	534/533	stop_lost&splice_region_variant	p.Ter534Serext*?	PA4500	dppA3	6. OTHER PRESENT IN CONTROL GROUP	probable binding protein component of ABC transporter DppA3
PAO1-LUZ7-48-B	NC_002516	5038674	snp	G	C	C:249	CDS	+	1601/1602	534/533	stop_lost&splice_region_variant	p.Ter534Serext*?	PA4500	dppA3	6. OTHER PRESENT IN CONTROL GROUP	probable binding protein component of ABC transporter DppA3
PAO1-LUZ7-KTN4-72-K	NC_002516	5038674	snp	G	C	C:199	CDS	+	1601/1602	534/533	stop_lost&splice_region_variant	p.Ter534Serext*?	PA4500	dppA3	6. OTHER PRESENT IN CONTROL GROUP	probable binding protein component of ABC transporter DppA3
PAO1-LUZ7-KTN4-72-M	NC_002516	5038674	snp	G	C	C:260	CDS	+	1601/1602	534/533	stop_lost&splice_region_variant	p.Ter534Serext*?	PA4500	dppA3	6. OTHER PRESENT IN CONTROL GROUP	probable binding protein component of ABC transporter DppA3
PAO1-phiKZ-24-J	NC_002516	5038674	snp	G	C	C:47	CDS	+	1601/1602	534/533	stop_lost&splice_region_variant	p.Ter534Serext*?	PA4500	dppA3	6. OTHER PRESENT IN CONTROL GROUP	probable binding protein component of ABC transporter DppA3
PAO1-KTN6-LUZ7-phiKZ-24-L	NC_002516	5038674	snp	G	C	C:102	CDS	+	1601/1602	534/533	stop_lost&splice_region_variant	p.Ter534Serext*?	PA4500	dppA3	6. OTHER PRESENT IN CONTROL GROUP	probable binding protein component of ABC transporter DppA3
PAO1-KTN6-LUZ7-phiKZ-48-F	NC_002516	5038674	snp	G	C	C:67	CDS	+	1601/1602	534/533	stop_lost&splice_region_variant	p.Ter534Serext*?	PA4500	dppA3	6. OTHER PRESENT IN CONTROL GROUP	probable binding protein component of ABC transporter DppA3
PAO1-K-24-A	NC_002516	5038674	snp	G	C	C:297	CDS	+	1601/1602	534/533	stop_lost&splice_region_variant	p.Ter534Serext*?	PA4500	dppA3	6. OTHER PRESENT IN CONTROL GROUP	probable binding protein component of ABC transporter DppA3
PAO1-K-48-A	NC_002516	5038674	snp	G	C	C:199	CDS	+	1601/1602	534/533	stop_lost&splice_region_variant	p.Ter534Serext*?	PA4500	dppA3	6. OTHER PRESENT IN CONTROL GROUP	probable binding protein component of ABC transporter DppA3
PAO1-KT28-phiKZ-72-E	NC_002516	5038674	snp	G	C	C:339	CDS	+	1601/1602	534/533	stop_lost&splice_region_variant	p.Ter534Serext*?	PA4500	dppA3	6. OTHER PRESENT IN CONTROL GROUP	probable binding protein component of ABC transporter DppA3
PAO1-phiKZ-72-C	NC_002516	5038674	snp	G	C	C:220	CDS	+	1601/1602	534/533	stop_lost&splice_region_variant	p.Ter534Serext*?	PA4500	dppA3	6. OTHER PRESENT IN CONTROL GROUP	probable binding protein component of ABC transporter DppA3
PAO1-LUZ19-P-AA	NC_002516	5069201	ins	C	CA	CA:287	CDS	-	330/450	110/149	frameshift_variant	p.Gly111fs	PA4525	pilA	3. T4P	type 4 fimbrial precursor PilA
PAO1-KTN4-P-P	NC_002516	5070925	snp	A	C	C:173	CDS	+	1163/1701	388/566	missense_variant	p.Asp388Ala	PA4526	pilB	3. T4P	type 4 fimbrial biogenesis protein PilB
PAO1-KTN6-LUZ7-KTN4-48-I	NC_002516	5070925	snp	A	C	C:198	CDS	+	1163/1701	388/566	missense_variant	p.Asp388Ala	PA4526	pilB	3. T4P	type 4 fimbrial biogenesis protein PilB
PAO1-LUZ7-KTN4-72-K	NC_002516	5071170	ins	A	AG	AG:197	CDS	+	1412/1701	471/566	frameshift_variant	p.Glu471fs	PA4526	pilB	3. T4P	type 4 fimbrial biogenesis protein PilB
PAO1-KTN6-phiKZ-48-B	NC_002516	5095958	del	CCG	C	C:175	CDS	+	975/1338	325/445	frameshift_variant	p.Gly326fs	PA4547	pilR	3. T4P	two-component response regulator PilR
PAO1-phiKZ-24-D	NC_002516	5096026	snp	T	A	A:259	CDS	+	1042/1338	348/445	missense_variant	p.Phe348Ile	PA4547	pilR	3. T4P	two-component response regulator PilR
PAO1-KTN6-KTN4-P-N	NC_002516	5098651	snp	T	G	G:186	CDS	+	440/507	147/168	missense_variant	p.Leu147Arg	PA4550	fimU	3. T4P	type 4 fimbrial biogenesis protein FimU
PAO1-KTN4-P-G	NC_002516	5099121	del	GCT	G	G:122	CDS	+	415/558	139/185	frameshift_variant	p.Ser139fs	PA4551	pilV	3. T4P	type 4 fimbrial biogenesis protein PilV
PAO1-KTN6-LUZ7-phiKZ-24-G	NC_002516	5111661	snp	A	C	C:279	CDS	-	719/1539	240/512	missense_variant	p.Val240Gly	PA4562	mviN	6. OTHER	hypothetical protein MviN
PAO1-LUZ19-P-Z	NC_002516	5452938	snp	C	G	G:365	CDS	+	789/2829	263/942	missense_variant	p.Ser263Arg	PA4856	retS	5. GLOBAL	Regulator of Exopolysaccharide and Type III Secretion RetS
PAO1-KTN6-KTN4-P-H	NC_002516	5618648	del	CA	C	C:114	CDS	-	887/957	296/318	frameshift_variant	p.Met296fs	PA5001	ssg	1. LPS	cell surface-sugar biosynthetic glycosyltransferase, Ssg
PAO1-KTN6-KTN4-72-B	NC_002516	5619283	snp	C	T	T:94	CDS	-	253/957	85/318	missense_variant	p.Asp85Asn	PA5001	ssg	1. LPS	cell surface-sugar biosynthetic glycosyltransferase, Ssg
PAO1-KTN6-LUZ7-KTN4-24-D	NC_002516	5619351	snp	C	G	G:104	CDS	-	185/957	62/318	missense_variant	p.Arg62Pro	PA5001	ssg	1. LPS	cell surface-sugar biosynthetic glycosyltransferase, Ssg
PAO1-KTN6-LUZ7-KTN4-24-F	NC_002516	5619351	snp	C	G	G:258	CDS	-	185/957	62/318	missense_variant	p.Arg62Pro	PA5001	ssg	1. LPS	cell surface-sugar biosynthetic glycosyltransferase, Ssg
PAO1-KTN6-LUZ7-KTN4-48-I	NC_002516	5619518	del	CA	C	C:187	CDS	-	17/957	6/318	frameshift_variant	p.Leu6fs	PA5001	ssg	1. LPS	cell surface-sugar biosynthetic glycosyltransferase, Ssg
PAO1-KTN6-phiKZ-48-B	NC_002516	5623025	snp	T	G	G:216	CDS	-	32/1137	11/378	missense_variant	p.Gln11Pro	PA5004	wapH	1. LPS	WapH
PAO1-LUZ19-P-Z	NC_002516	5676034	snp	T	G	G:344	CDS	-	1825/2145	609/714	missense_variant	p.Thr609Pro	PA5040	pilQ	3. T4P	Type 4 fimbrial biogenesis outer membrane protein precursor PilQ
PAO1-phiKZ-48-I	NC_002516	5676048	snp	A	T	T:100	CDS	-	1811/2145	604/714	missense_variant	p.Val604Glu	PA5040	pilQ	3. T4P	Type 4 fimbrial biogenesis outer membrane protein precursor PilQ
PAO1-LUZ19-24-B	NC_002516	5676805	snp	C	G	G:110	CDS	-	1054/2145	352/714	missense_variant	p.Ala352Pro	PA5040	pilQ	3. T4P	Type 4 fimbrial biogenesis outer membrane protein precursor PilQ
PAO1-KTN4-72-I	NC_002516	5676939	ins	T	TTC	TTC:307	CDS	-	919/2145	307/714	frameshift_variant	p.Asn307fs	PA5040	pilQ	3. T4P	Type 4 fimbrial biogenesis outer membrane protein precursor PilQ
PAO1-KTN6-48-J	NC_002516	5811062	snp	T	A	A:362	CDS	+	782/1059	261/352	missense_variant	p.Val261Glu	PA5161	rmlB	1. LPS	dTDP-D-glucose 4,6-dehydratase RmlB
PAO1-LUZ19-P-AA	NC_002516	5866118	snp	A	C	C:248	CDS	+	892/1785	298/594	missense_variant	p.Thr298Pro	PA5210	hxrA	6. OTHER	probable secretion pathway ATPase HxrA
PAO1-KTN6-LUZ7-P-H	NC_002516	6082495	snp	G	A	A:140	CDS	+	206/570	69/189	missense_variant	p.Ser69Asn	PA5402	hypothetical gene	6. OTHER	hypothetical protein
PAO1-KTN4-P-G	NC_002516	6111617	snp	G	A	A:125	CDS	-	646/1215	216/404	missense_variant	p.Pro216Ser	PA5430	hypothetical gene	6. OTHER	hypothetical protein
PAO1-KTN6-LUZ7-phiKZ-P-O	NC_002516	6173429	del	CTCGAAGACGAA	C	C:159	CDS	+	83/1350	28/449	frameshift_variant	p.Leu28fs	PA5483	algB	2. EPS	two-component response regulator AlgB

## Sheet: mutations in A5803 isolates
NAME	CHROM	POS	TYPE	REF	ALT	EVIDENCE	FTYPE	STRAND	NT_POS	AA_POS	EFFECT	PRODUCT	LOCUS	GENE NAME OR LOCUS IN REFERENCE TO PAO1	GROUP	PROKKA PRODUCT ANNOTATED DESCRIPTION
A5083-24-KTN6-phiKZ-LUZ7-F	A5803	335796	del	GC	G	G:224	CDS	+	487/1155	163/384	frameshift_variant	p.Leu163fs	A5803_00304	spuF	5. GLOBAL	Spermidine/putrescine import ATP-binding protein PotA
A5083-48-phiKZ-B	A5803	335796	del	GC	G	G:185	CDS	+	487/1155	163/384	frameshift_variant	p.Leu163fs	A5803_00304	spuF	5. GLOBAL	Spermidine/putrescine import ATP-binding protein PotA
A5083-72-KTN6-K	A5803	335796	del	GC	G	G:178	CDS	+	487/1155	163/384	frameshift_variant	p.Leu163fs	A5803_00304	spuF	5. GLOBAL	Spermidine/putrescine import ATP-binding protein PotA
A5083-24-KTN6-LUZ7-M	A5803	707360	snp	C	T	T:152	tRNA	+			non_coding_transcript_variant		A5803_00673	tRNA-Thr	5. GLOBAL	tRNA-Thr
A5083-24-KTN6-phiKZ-LUZ7-I	A5803	707360	snp	C	T	T:169	tRNA	+			non_coding_transcript_variant		A5803_00673	tRNA-Thr	5. GLOBAL	tRNA-Thr
A5083-72-LUZ7-A	A5803	707360	snp	C	T	T:177	tRNA	+			non_coding_transcript_variant		A5803_00673	tRNA-Thr	5. GLOBAL	tRNA-Thr
A5083-72-KTN6-LUZ7-A	A5803	758213	snp	C	T	T:244	CDS	+	608/891	203/296	missense_variant	p.Ala203Val	A5803_00729	pchR	6. OTHER	Regulatory protein PchR
A5083-48-KTN6-phiKZ-D	A5803	1268966	del	ATC	A	A:108	CDS	+	143/759	48/252	frameshift_variant	p.Leu48fs	A5803_01198	pilF	3. T4P	hypothetical protein
A5083-48-LUZ7-A	A5803	1965467	snp	A	C	C:198	CDS	+	640/963	214/320	missense_variant	p.Asn214His	A5803_01860	PA3256	6. OTHER	Narbonolide/10-deoxymethynolide synthase PikA2 modules 3 and 4
A5083-24-KTN6-LUZ7-K	A5803	2338392	snp	A	T	T:92	CDS	-	2048/2157	683/718	missense_variant	p.Leu683Gln	A5803_02217	PA2911	6. OTHER	Ferrichrome TonB-dependent receptor
A5083-24-LUZ7-B	A5803	2338474	snp	G	A	A:136	CDS	-	1966/2157	656/718	stop_gained	p.Gln656*	A5803_02217	PA2911	6. OTHER	Ferrichrome outer membrane transporter/phage receptor
A5083-72-KTN6-LUZ7-A	A5803	2338474	snp	G	A	A:148	CDS	-	1966/2157	656/718	stop_gained	p.Gln656*	A5803_02217	PA2911	6. OTHER	Ferrichrome outer membrane transporter/phage receptor
A5083-72-LUZ7-A	A5803	2338870	ins	T	TCTGCTTCGAGTGGGTCAGGTCCATTTG	TCTGCTTCGAGTGGGTCAGGTCCATTTG:23	CDS	-	1569/2157	523/718	conservative_inframe_insertion	p.Gln523_Thr524insGlnMetAspLeuThrHisSerLysGln	A5803_02217	PA2911	6. OTHER	Ferrichrome outer membrane transporter/phage receptor
A5083-24-KTN6-phiKZ-LUZ7-F	A5803	2339702	ins	C	CCAGCG	CCAGCG:104	CDS	-	737/2157	246/718	frameshift_variant	p.Trp246fs	A5803_02217	PA2911	6. OTHER	Ferrichrome outer membrane transporter/phage receptor
A5083-72-LUZ7-B	A5803	2340160	snp	G	A	A:129	CDS	-	280/2157	94/718	stop_gained	p.Gln94*	A5803_02217	PA2911	6. OTHER	Ferrichrome outer membrane transporter/phage receptor
A5083-48-LUZ7-C	A5803	2340304	snp	G	A	A:155	CDS	-	136/2157	46/718	stop_gained	p.Gln46*	A5803_02217	PA2911	6. OTHER	Ferrichrome outer membrane transporter/phage receptor
A5083-48-phiKZ-A	A5803	3069330	snp	G	A	A:181								possible promoter PA2422	6. OTHER
A5083-72-KTN6-phiKZ-LUZ7-L	A5803	3579365	del	CG	C	C:131	CDS	-	258/840	86/279	frameshift_variant	p.Gly87fs	A5803_03330	galU	1. LPS	UTP--glucose-1-phosphate
A5083-72-KTN6-H	A5803	3857659	snp	C	T	T:127	CDS	+	256/1332	86/443	missense_variant	p.Pro86Ser	A5803_03582	PA1791	6. OTHER	hypothetical protein
A5083-48-KTN6-LUZ7-E	A5803	4269454	snp	T	C	C:149								possible promoter yneJ	6. OTHER
A5083-72-KTN6-H	A5803	4723395	ins	G	GC	GC:92	CDS	+	256/999	86/332	frameshift_variant	p.Phe86fs	A5803_04395	mvfR	5. GLOBAL	Transcriptional regulator Quorum sensing protein
A5083-72-KTN6-A	A5803	4723669	snp	A	C	C:95	CDS	+	527/999	176/332	missense_variant	p.His176Pro	A5803_04395	mvfR	5. GLOBAL	Transcriptional regulator Quorum sensing protein
A5083-24-KTN6-phiKZ-H	A5803	5002426	del	GC	G	G:67	CDS	-	430/585	144/194	frameshift_variant	p.Ala144fs	A5803_04660	mucA	2. EPS	Sigma factor AlgU negative regulatory protein
A5083-24-KTN6-phiKZ-H	A5803	6163077	snp	T	C	C:97	CDS	-	239/819	80/272	missense_variant	p.Asn80Ser	A5803_05777	cpdA	5. GLOBAL	3'5'-cyclic adenosine monophosphate phosphodiesterase CpdA
A5083-24-KTN6-phiKZ-LUZ7-F	A5803	6163077	snp	T	C	C:238	CDS	-	239/819	80/272	missense_variant	p.Asn80Ser	A5803_05777	cpdA	5. GLOBAL	3'5'-cyclic adenosine monophosphate phosphodiesterase CpdA
A5083-24-LUZ7-B	A5803	6163077	snp	T	C	C:223	CDS	-	239/819	80/272	missense_variant	p.Asn80Ser	A5803_05777	cpdA	5. GLOBAL	3'5'-cyclic adenosine monophosphate phosphodiesterase CpdA
A5083-24-PA5-B	A5803	6163077	snp	T	C	C:149	CDS	-	239/819	80/272	missense_variant	p.Asn80Ser	A5803_05777	cpdA	5. GLOBAL	3'5'-cyclic adenosine monophosphate phosphodiesterase CpdA
A5083-24-phiKZ-C	A5803	6163077	snp	T	C	C:132	CDS	-	239/819	80/272	missense_variant	p.Asn80Ser	A5803_05777	cpdA	5. GLOBAL	3'5'-cyclic adenosine monophosphate phosphodiesterase CpdA
A5083-48-KTN6-phiKZ-D	A5803	6163077	snp	T	C	C:180	CDS	-	239/819	80/272	missense_variant	p.Asn80Ser	A5803_05777	cpdA	5. GLOBAL	3'5'-cyclic adenosine monophosphate phosphodiesterase CpdA
A5083-48-KTN6-phiKZ-O	A5803	6163077	snp	T	C	C:184	CDS	-	239/819	80/272	missense_variant	p.Asn80Ser	A5803_05777	cpdA	5. GLOBAL	3'5'-cyclic adenosine monophosphate phosphodiesterase CpdA
A5083-48-LUZ7-C	A5803	6163077	snp	T	C	C:159	CDS	-	239/819	80/272	missense_variant	p.Asn80Ser	A5803_05777	cpdA	5. GLOBAL	3'5'-cyclic adenosine monophosphate phosphodiesterase CpdA
A5083-48-phiKZ-A	A5803	6163077	snp	T	C	C:198	CDS	-	239/819	80/272	missense_variant	p.Asn80Ser	A5803_05777	cpdA	5. GLOBAL	3'5'-cyclic adenosine monophosphate phosphodiesterase CpdA
A5083-48-phiKZ-B	A5803	6163077	snp	T	C	C:222	CDS	-	239/819	80/272	missense_variant	p.Asn80Ser	A5803_05777	cpdA	5. GLOBAL	3'5'-cyclic adenosine monophosphate phosphodiesterase CpdA
A5083-72-KTN6-A	A5803	6163077	snp	T	C	C:130	CDS	-	239/819	80/272	missense_variant	p.Asn80Ser	A5803_05777	cpdA	5. GLOBAL	3'5'-cyclic adenosine monophosphate phosphodiesterase CpdA
A5083-72-KTN6-H	A5803	6163077	snp	T	C	C:158	CDS	-	239/819	80/272	missense_variant	p.Asn80Ser	A5803_05777	cpdA	5. GLOBAL	3'5'-cyclic adenosine monophosphate phosphodiesterase CpdA
A5083-72-KTN6-K	A5803	6163077	snp	T	C	C:188	CDS	-	239/819	80/272	missense_variant	p.Asn80Ser	A5803_05777	cpdA	5. GLOBAL	3'5'-cyclic adenosine monophosphate phosphodiesterase CpdA
A5083-72-KTN6-LUZ7-A	A5803	6163077	snp	T	C	C:220	CDS	-	239/819	80/272	missense_variant	p.Asn80Ser	A5803_05777	cpdA	5. GLOBAL	3'5'-cyclic adenosine monophosphate phosphodiesterase CpdA
A5083-72-KTN6-LUZ7-L	A5803	6163077	snp	T	C	C:134	CDS	-	239/819	80/272	missense_variant	p.Asn80Ser	A5803_05777	cpdA	5. GLOBAL	3'5'-cyclic adenosine monophosphate phosphodiesterase CpdA
A5083-72-PA5-C	A5803	6163077	snp	T	C	C:166	CDS	-	239/819	80/272	missense_variant	p.Asn80Ser	A5803_05777	cpdA	5. GLOBAL	3'5'-cyclic adenosine monophosphate phosphodiesterase CpdA
A5083-72-phiKZ-D	A5803	6163077	snp	T	C	C:215	CDS	-	239/819	80/272	missense_variant	p.Asn80Ser	A5803_05777	cpdA	5. GLOBAL	3'5'-cyclic adenosine monophosphate phosphodiesterase CpdA
A5083-72-phiKZ-A	A5803	6259936	snp	G	A	A:184	CDS	-	1741/2145	581/714	missense_variant	p.Pro581Ser	A5803_05849	pilQ	3. T4P	Type IV pilus biogenesis and competence protein PilQ
A5083-24-KTN6-phiKZ-LUZ7-I	A5803	6263008	snp	T	G	G:221	CDS	-	460/597	154/198	missense_variant	p.Thr154Pro	A5803_05852	pilN	3. T4P	hypothetical protein

## Sheet: mutations in AA43 isolates
NAME	CHROM	POS	TYPE	REF	ALT	EVIDENCE	FTYPE	STRAND	NT_POS	AA_POS	EFFECT	PRODUCT	LOCUS	GENE NAME OR LOCUS IN REFERENCE TO PAO1	GROUP	PROKKA PRODUCT ANNOTATED DESCRIPTION
AA43-48-KTN6-G	AA43	108750	del	CTGGCTG	C	C:63	CDS	-	861/1500	286/499	conservative_inframe_deletion	p.Gln286_Pro287del	AA43_00089	fha1	5. GLOBAL	hypothetical protein
AA43-24-KTN6-phiKZ-A	AA43	441018	del	TCAAGGGCCTGGTCGC	T	T:123	CDS	+	970/1035	324/344	conservative_inframe_deletion	p.Val324_Leu328del	AA43_00403	pilT	3. T4P	Twitching mobility protein
AA43-72-KTN6-phiKZ-N	AA43	1362883	del	GCGCTGCGCCGCGCGCTGGCCTTCGAGC	G	G:45	CDS	+	47/1008	16/335	disruptive_inframe_deletion	p.Leu16_Pro24del	AA43_01266	wspF	6. OTHER	Chemotaxis response regulator protein-glutamate methylesterase
AA43-72-KTN6-LUZ7-K	AA43	1363315	complex	TCG	AGAC	AGAC:159	CDS	+	475/1008	159/335	frameshift_variant&missense_variant	p.Ser159fs	AA43_01266	wspF	6. OTHER	Chemotaxis response regulator protein-glutamate methylesterase
AA43-72-KTN6-phiKZ-LUZ7-C	AA43	1363325	snp	G	A	A:239	CDS	+	485/1008	162/335	missense_variant	p.Gly162Asp	AA43_01266	wspF	6. OTHER	Chemotaxis response regulator protein-glutamate methylesterase
AA43-72-LUZ7-A	AA43	1921014	snp	C	T	T:128	CDS	-	250/1215	84/404	missense_variant	p.Gly84Ser	AA43_01788	gltS	6. OTHER	Sodium/glutamate symporter
AA43-48-LUZ7-B	AA43	1948432	ins	G	GA	GA:62	CDS	+	137/1317	46/438	frameshift_variant	p.Thr46fs	AA43_01810	wzy	1. LPS	hypothetical protein
AA43-72-KTN6-I	AA43	1948432	del	GA	G	G:84	CDS	+	136/1317	46/438	frameshift_variant	p.Thr46fs	AA43_01810	wzy	1. LPS	hypothetical protein
AA43-72-KTN6-LUZ7-A	AA43	1948432	del	GA	G	G:148	CDS	+	136/1317	46/438	frameshift_variant	p.Thr46fs	AA43_01810	wzy	1. LPS	hypothetical protein
AA43-48-KTN6-LUZ7-C	AA43	1949517	snp	A	G	G:183	CDS	+	1214/1317	405/438	missense_variant	p.Gln405Arg	AA43_01810	wzy	1. LPS	hypothetical protein
AA43-72-KTN6-LUZ7-A	AA43	2224035	del	GACGT	G	G:157	CDS	-	1937/2157	645/718	frameshift_variant	p.Tyr645fs	AA43_02064	PA2911	6. OTHER	TonB-dependent Ferrichrome outer membrane transporter/phage receptor
AA43-48-LUZ7-B	AA43	2224058	del	CGCGCAG	C	C:77	CDS	-	1914/2157	637/718	conservative_inframe_deletion	p.Leu637_Arg638del	AA43_02064	PA2911	6. OTHER	TonB-dependent Ferrichrome outer membrane transporter/phage receptor
AA43-48-LUZ7-A	AA43	2224150	del	TG	T	T:101	CDS	-	1822/2157	608/718	frameshift_variant	p.Gln608fs	AA43_02064	PA2911	6. OTHER	TonB-dependent Ferrichrome outer membrane transporter/phage receptor
AA43-48-KTN6-LUZ7-C	AA43	2224496	snp	A	C	C:166	CDS	-	1477/2157	493/718	missense_variant	p.Tyr493Asp	AA43_02064	PA2911	6. OTHER	TonB-dependent Ferrichrome outer membrane transporter/phage receptor
AA43-72-KTN6-phiKZ-E	AA43	2779139	ins	C	CATCACG	CATCACG:60	CDS	+	110/1062	37/353	disruptive_inframe_insertion	p.Asp35_His36dup	AA43_02577	PA2438	6. OTHER	hypothetical protein
AA43-72-LUZ7-A	AA43	3675299	ins	G	GCAACGC	GCAACGC:23								pscP	6. OTHER
AA43-72-KTN6-LUZ7-phiKZ-L	AA43	4291797	snp	G	A	A:149	CDS	+	586/1308	196/435	missense_variant	p.Ala196Thr	AA43_03923	tpbB, yfiN	5. GLOBAL	Diguanylate cyclase DgcN
AA43-72-KTN6-I	AA43	4746035	snp	C	A	A:99	CDS	+	768/900	256/299	missense_variant	p.Asn256Lys	AA43_04370	migA	1. LPS	Undecaprenyl-phosphate 4-deoxy-4-formamido-L-arabinose transferase
AA43-24-KTN6-phiKZ-L	AA43	5080361	snp	G	T	T:115	CDS	+	1675/1701	559/566	stop_gained	p.Glu559*	AA43_04662	pilB 70%	3. T4P	hypothetical protein
AA43-24-KTN6-phiKZ-G	AA43	5104006	snp	G	A	A:97	CDS	+	160/1338	54/445	missense_variant	p.Asp54Asn	AA43_04687	pilR	3. T4P	Transcriptional regulatory protein ZraR
AA43-72-phiKZ-A	AA43	5104745	del	AGCTGCGCGTACCGCC	A	A:93	CDS	+	908/1338	303/445	disruptive_inframe_deletion	p.Val303_Arg307del	AA43_04687	pilR	3. T4P	Transcriptional regulatory protein ZraR
AA43-48-phiKZ-B	AA43	5104958	snp	T	A	A:213	CDS	+	1112/1338	371/445	missense_variant	p.Ile371Asn	AA43_04687	pilR	3. T4P	Transcriptional regulatory protein ZraR
AA43-72-KTN6-I	AA43	5345670	snp	A	G	G:125	CDS	-	683/1920	228/639	missense_variant	p.Val228Ala	AA43_04906	ftsH	5. GLOBAL	ATP-dependent zinc metalloprotease FtsH
AA43-48-PA5-C	AA43	5629972	snp	G	A	A:145	CDS	-	76/1137	26/378	stop_gained	p.Gln26*	AA43_05165	wapH	1. LPS	D-inositol-3-phosphate glycosyltransferase
AA43-72-KTN6-phiKZ-LUZ7-B	AA43	6133706	del	GGCGCAGGCT	G	G:152	CDS	-	831/882	275/293	conservative_inframe_deletion	p.Ser275_Arg277del	AA43_05617	PA5438	6. OTHER	HTH-type transcriptional regulator HexR

## Sheet: mutations in CHA isolates
NAME	CHROM	POS	TYPE	REF	ALT	EVIDENCE	FTYPE	STRAND	NT_POS	AA_POS	EFFECT	PRODUCT	LOCUS	GENE NAME OR LOCUS IN REFERENCE TO PAO1	GROUP	PROKKA PRODUCT ANNOTATED DESCRIPTION
CHA-24-KTN6-LUZ7-phiKZ-C	CHA	430713	del	AGCGCTGCGCTCG	A	A:88	CDS	+	570/1035	190/344	disruptive_inframe_deletion	p.Ser191_Arg194del	CHA_00401	pilT	3. T4P	Twitching mobility protein
CHA-48-KTN6-phiKZ-R	CHA	430713	del	AGCGCTGCGCTCG	A	A:102	CDS	+	570/1035	190/344	disruptive_inframe_deletion	p.Ser191_Arg194del	CHA_00401	pilT	3. T4P	Twitching mobility protein
CHA-72-KTN6-LUZ7-phiKZ-B	CHA	430713	del	AGCGCTGCGCTCG	A	A:108	CDS	+	570/1035	190/344	disruptive_inframe_deletion	p.Ser191_Arg194del	CHA_00401	pilT	3. T4P	Twitching mobility protein
CHA-48-KTN6-phiKZ-P	CHA	431111	del	TCAAGGGCCTGGTCGC	T	T:104	CDS	+	970/1035	324/344	conservative_inframe_deletion	p.Val324_Leu328del	CHA_00401	pilT	3. T4P	Twitching mobility protein
CHA-48-LUZ7-D	CHA	1373232	del	TCGCCGCGACCTCCAAGCAGCAGCAGGCCACCGCCACCGAAAC	T	T:26	CDS	+	853/1629	285/542	conservative_inframe_deletion	p.Ser285_Thr298del	CHA_01277	wspA	6. OTHER PRESENT IN CONTROL GROUP	hypothetical protein
CHA-72-K-B	CHA	1373232	del	TCGCCGCGACCTCCAAGCAGCAGCAGGCCACCGCCACCGAAAC	T	T:42	CDS	+	853/1629	285/542	conservative_inframe_deletion	p.Ser285_Thr298del	CHA_01277	wspA	6. OTHER PRESENT IN CONTROL GROUP	hypothetical protein
CHA-72-KTN6-LUZ7-phiKZ-R	CHA	1373232	del	TCGCCGCGACCTCCAAGCAGCAGCAGGCCACCGCCACCGAAAC	T	T:29	CDS	+	853/1629	285/542	conservative_inframe_deletion	p.Ser285_Thr298del	CHA_01277	wspA	6. OTHER PRESENT IN CONTROL GROUP	hypothetical protein
CHA-72-LUZ7-B	CHA	1373232	del	TCGCCGCGACCTCCAAGCAGCAGCAGGCCACCGCCACCGAAAC	T	T:28	CDS	+	853/1629	285/542	conservative_inframe_deletion	p.Ser285_Thr298del	CHA_01277	wspA	6. OTHER PRESENT IN CONTROL GROUP	hypothetical protein
CHA-72-PA5-A	CHA	1373232	del	TCGCCGCGACCTCCAAGCAGCAGCAGGCCACCGCCACCGAAAC	T	T:41	CDS	+	853/1629	285/542	conservative_inframe_deletion	p.Ser285_Thr298del	CHA_01277	wspA	6. OTHER PRESENT IN CONTROL GROUP	hypothetical protein
CHA-48-KTN6-D	CHA	1373622	snp	C	T	T:127	CDS	+	1232/1629	411/542	missense_variant	p.Ala411Val	CHA_01277	wspA	6. OTHER PRESENT IN CONTROL GROUP	hypothetical protein
CHA-48-KTN6-LUZ7-M	CHA	1373622	snp	C	T	T:159	CDS	+	1232/1629	411/542	missense_variant	p.Ala411Val	CHA_01277	wspA	6. OTHER PRESENT IN CONTROL GROUP	hypothetical protein
CHA-48-KTN6-LUZ7-N	CHA	1373622	snp	C	T	T:187	CDS	+	1232/1629	411/542	missense_variant	p.Ala411Val	CHA_01277	wspA	6. OTHER PRESENT IN CONTROL GROUP	hypothetical protein
CHA-72-KTN6-phiKZ-K	CHA	1373622	snp	C	T	T:157	CDS	+	1232/1629	411/542	missense_variant	p.Ala411Val	CHA_01277	wspA	6. OTHER PRESENT IN CONTROL GROUP	hypothetical protein
CHA-24-LUZ7-B	CHA	1379150	del	GC	G	G:138	CDS	+	363/1008	121/335	frameshift_variant	p.Lys122fs	CHA_01282	wspF	6. OTHER PRESENT IN CONTROL GROUP	Chemotaxis response regulator protein-glutamate methylesterase
CHA-24-PA5-B	CHA	1379150	del	GC	G	G:154	CDS	+	363/1008	121/335	frameshift_variant	p.Lys122fs	CHA_01282	wspF	6. OTHER PRESENT IN CONTROL GROUP	Chemotaxis response regulator protein-glutamate methylesterase
CHA-24-phiKZ-B	CHA	1379150	del	GC	G	G:159	CDS	+	363/1008	121/335	frameshift_variant	p.Lys122fs	CHA_01282	wspF	6. OTHER PRESENT IN CONTROL GROUP	Chemotaxis response regulator protein-glutamate methylesterase
CHA-48-KTN6-phiKZ-F	CHA	1379150	del	GC	G	G:176	CDS	+	363/1008	121/335	frameshift_variant	p.Lys122fs	CHA_01282	wspF	6. OTHER PRESENT IN CONTROL GROUP	Chemotaxis response regulator protein-glutamate methylesterase
CHA-48-KTN6-phiKZ-J	CHA	1379150	del	GC	G	G:148	CDS	+	363/1008	121/335	frameshift_variant	p.Lys122fs	CHA_01282	wspF	6. OTHER PRESENT IN CONTROL GROUP	Chemotaxis response regulator protein-glutamate methylesterase
CHA-48-PA5-C	CHA	1379150	del	GC	G	G:146	CDS	+	363/1008	121/335	frameshift_variant	p.Lys122fs	CHA_01282	wspF	6. OTHER PRESENT IN CONTROL GROUP	Chemotaxis response regulator protein-glutamate methylesterase
CHA-72-K-A	CHA	1379150	del	GC	G	G:160	CDS	+	363/1008	121/335	frameshift_variant	p.Lys122fs	CHA_01282	wspF	6. OTHER PRESENT IN CONTROL GROUP	Chemotaxis response regulator protein-glutamate methylesterase
CHA-72-K-C	CHA	1379150	del	GC	G	G:110	CDS	+	363/1008	121/335	frameshift_variant	p.Lys122fs	CHA_01282	wspF	6. OTHER PRESENT IN CONTROL GROUP	Chemotaxis response regulator protein-glutamate methylesterase
CHA-72-KTN6-R	CHA	1379150	del	GC	G	G:126	CDS	+	363/1008	121/335	frameshift_variant	p.Lys122fs	CHA_01282	wspF	6. OTHER PRESENT IN CONTROL GROUP	Chemotaxis response regulator protein-glutamate methylesterase
CHA-72-PA5-C	CHA	1379150	del	GC	G	G:162	CDS	+	363/1008	121/335	frameshift_variant	p.Lys122fs	CHA_01282	wspF	6. OTHER PRESENT IN CONTROL GROUP	Chemotaxis response regulator protein-glutamate methylesterase
CHA-72-phiKZ-B	CHA	1379150	del	GC	G	G:144	CDS	+	363/1008	121/335	frameshift_variant	p.Lys122fs	CHA_01282	wspF	6. OTHER PRESENT IN CONTROL GROUP	Chemotaxis response regulator protein-glutamate methylesterase
CHA-24-LUZ7-B	CHA	1728704	snp	A	C	C:124	CDS	+	410/1254	137/417	missense_variant	p.Gln137Pro	CHA_01605	hypothetical gene	6. OTHER	hypothetical protein
CHA-48-KTN6-LUZ7-M	CHA	1728870	del	TG	T	T:131	CDS	+	578/1254	193/417	frameshift_variant	p.Gly193fs	CHA_01605	hypothetical gene	6. OTHER	hypothetical protein
CHA-72-LUZ7-A	CHA	1729227	snp	T	A	A:71	CDS	+	933/1254	311/417	stop_gained	p.Tyr311*	CHA_01605	hypothetical gene	6. OTHER	hypothetical protein
CHA-72-KTN6-R	CHA	1729288	ins	T	TA	TA:102	CDS	+	996/1254	332/417	frameshift_variant&stop_gained	p.Tyr332fs	CHA_01605	hypothetical gene	6. OTHER	hypothetical protein
CHA-48-LUZ7-D	CHA	1962539	complex	TTTC	CCCCT	CCCCT:52	CDS	+	90/1269	30/422	frameshift_variant&stop_gained&missense_variant	p.Phe31fs	CHA_01820	wbpA	1. LPS	UDP-N-acetyl-D-glucosamine 6-dehydrogenase
CHA-72-KTN6-D	CHA	2538335	snp	G	A	A:130	CDS	-	34/354	12/117	missense_variant	p.Arg12Cys	CHA_02399	Possible promotor mvaU	5. GLOBAL	hypothetical protein
CHA-72-KTN6-E	CHA	3686847	snp	A	C	C:90	CDS	+	391/1287	131/428	missense_variant	p.Thr131Pro	CHA_03360	parS	5. GLOBAL	Sensor protein RstB
CHA-48-KTN6-phiKZ-F	CHA	3687618	snp	G	A	A:139	CDS	+	1162/1287	388/428	missense_variant	p.Gly388Ser	CHA_03360	parS	5. GLOBAL	Sensor protein RstB
CHA-24-KTN6-LUZ7-phiKZ-L	CHA	4914275	snp	C	G	G:102	CDS	-	161/582	54/193	missense_variant	p.Gly54Ala	CHA_04553	algU	2. EPS	ECF RNA polymerase sigma-E factor
CHA-24-KTN6-LUZ7-P	CHA	4914275	snp	C	G	G:67	CDS	-	161/582	54/193	missense_variant	p.Gly54Ala	CHA_04553	algU	2. EPS	ECF RNA polymerase sigma-E factor
CHA-48-phiKZ-B	CHA	5300106	snp	C	T	T:115	CDS	+	610/1701	204/566	missense_variant	p.His204Tyr	CHA_04903	pilB	3. T4P	Type II secretion system protein E
CHA-72-KTN6-E	CHA	5301550	del	GCCTGGCCAACTCGCTGCGCAAGAAGCCGCAGTACTTCGACTCGCTCTACTGCAA	G	G:27	CDS	+	356/1218	119/405	disruptive_inframe_deletion	p.Ala119_Leu136del	CHA_04904	hypotetical pilC	3. T4P	Type II secretion system protein f
CHA-24-LUZ7-B	CHA	5325145	ins	A	AT	AT:133	CDS	+	492/1338	164/445	frameshift_variant	p.Glu164fs	CHA_04928	pilR	3. T4P	Transcriptional regulatory protein ZraR
CHA-72-PA5-C	CHA	5325145	ins	A	AT	AT:153	CDS	+	492/1338	164/445	frameshift_variant	p.Glu164fs	CHA_04928	pilR	3. T4P	Transcriptional regulatory protein ZraR
CHA-24-KTN6-LUZ7-F	CHA	5389215	snp	G	A	A:150	CDS	+	3168/4248	1056/1415	missense_variant	p.Met1056Ile	CHA_04984	morA	5. GLOBAL	hypothetical protein
CHA-72-KTN6-C	CHA	5389215	snp	G	A	A:146	CDS	+	3168/4248	1056/1415	missense_variant	p.Met1056Ile	CHA_04984	morA	5. GLOBAL	hypothetical protein
CHA-72-KTN6-D	CHA	5389215	snp	G	A	A:163	CDS	+	3168/4248	1056/1415	missense_variant	p.Met1056Ile	CHA_04984	morA	5. GLOBAL	hypothetical protein
CHA-72-LUZ7-A	CHA	5389215	snp	G	A	A:123	CDS	+	3168/4248	1056/1415	missense_variant	p.Met1056Ile	CHA_04984	morA	5. GLOBAL	hypothetical protein
CHA-72-phiKZ-A	CHA	5389215	snp	G	A	A:145	CDS	+	3168/4248	1056/1415	missense_variant	p.Met1056Ile	CHA_04984	morA	5. GLOBAL	hypothetical protein
CHA-24-LUZ7-A	CHA	5389372	snp	G	A	A:153	CDS	+	3325/4248	1109/1415	missense_variant	p.Ala1109Thr	CHA_04984	morA	5. GLOBAL	hypothetical protein
CHA-48-LUZ7-D	CHA	5590510	snp	G	A	A:131	CDS	+	1894/2817	632/938	missense_variant	p.Ala632Thr	CHA_05167	PA4772	6. OTHER	hypothetical protein
CHA-24-KTN6-LUZ7-F	CHA	5870114	snp	G	A	A:206	CDS	-	289/1137	97/378	missense_variant	p.Arg97Cys	CHA_05426	wapH	1. LPS	D-inositol-3-phosphate glycosyltransferase
CHA-24-PA5-A	CHA	5888468	snp	G	A	A:142	CDS	+	113/2700	38/899	stop_gained	p.Trp38*	CHA_05439	dipA	5. GLOBAL	hypothetical protein
CHA-48-phiKZ-B	CHA	5890872	ins	G	GATCGCC	GATCGCC:105	CDS	+	2526/2700	842/899	disruptive_inframe_insertion	p.Ile840_Ala841dup	CHA_05439	dipA	5. GLOBAL	hypothetical protein
CHA-72-KTN6-E	CHA	5890872	ins	G	GATCGCC	GATCGCC:112	CDS	+	2526/2700	842/899	disruptive_inframe_insertion	p.Ile840_Ala841dup	CHA_05439	dipA	5. GLOBAL	hypothetical protein
CHA-24-PA5-A	CHA	5923372	del	TTGTCCGGGG	T	T:132	CDS	-	1834/2145	609/714	disruptive_inframe_deletion	p.Thr609_Asp611del	CHA_05462	pilQ	3. T4P	Type IV pilus biogenesis and competence protein PilQ
CHA-48-KTN6-LUZ7-N	CHA	5923688	del	TA	T	T:119	CDS	-	1518/2145	506/714	frameshift_variant	p.Cys506fs	CHA_05462	pilQ	3. T4P	Type IV pilus biogenesis and competence protein PilQ
CHA-72-phiKZ-A	CHA	5925890	del	GT	G	G:125	CDS	-	514/624	172/207	frameshift_variant	p.Thr172fs	CHA_05464	pilO	3. T4P	hypothetical protein
CHA-48-KTN6-phiKZ-F	CHA	5927653	snp	C	A	A:175	CDS	-	409/1065	137/354	stop_gained	p.Glu137*	CHA_05466	pilM	3. T4P	Cell division protein FtsA
CHA-72-phiKZ-A	CHA	6528275	del	CGCCAGCGCGTGCTCGGCTTCG	C	C:79	CDS	-	590/645	190/214	disruptive_inframe_deletion	p.Glu191_Ala197del	CHA_06018	gidB	5. GLOBAL	Ribosomal RNA small subunit methyltransferase G

## Sheet: mutations in PAK isolates
NAME	CHROM	POS	TYPE	REF	ALT	EVIDENCE	FTYPE	STRAND	NT_POS	AA_POS	EFFECT	PRODUCT	LOCUS	GENE NAME	GROUP	NCBI PRODUCT ANNOTATED DESCRIPTION
PAK-72-KTN6-phiKZ-G	LR657304	5800692	snp	G	T	T:173	CDS	-	90/525	30/174	stop_gained	p.Tyr30*	PAKAF_05357	pilP	3. T4P	type 4 fimbrial biogenesis protein PilP
PAK-72-K-C	LR657304	5765326	ins	C	CA	CA:170	CDS	+	1977/2700	659/899	frameshift_variant	p.His659fs	PAKAF_05332	dipA	5. GLOBAL PRESENT IN CONTROL GROUP	EAL domain-containing protein
PAK-72-KTN6-K	LR657304	5765326	ins	C	CA	CA:237	CDS	+	1977/2700	659/899	frameshift_variant	p.His659fs	PAKAF_05332	dipA	5. GLOBAL PRESENT IN CONTROL GROUP	EAL domain-containing protein
PAK-72-KTN6-LUZ7-phiKZ-J	LR657304	5765326	ins	C	CA	CA:156	CDS	+	1977/2700	659/899	frameshift_variant	p.His659fs	PAKAF_05332	dipA	5. GLOBAL PRESENT IN CONTROL GROUP	EAL domain-containing protein
PAK-72-KTN6-phiKZ-C	LR657304	5765326	ins	C	CA	CA:166	CDS	+	1977/2700	659/899	frameshift_variant	p.His659fs	PAKAF_05332	dipA	5. GLOBAL PRESENT IN CONTROL GROUP	EAL domain-containing protein
PAK-72-KTN6-phiKZ-G	LR657304	5765326	ins	C	CA	CA:211	CDS	+	1977/2700	659/899	frameshift_variant	p.His659fs	PAKAF_05332	dipA	5. GLOBAL PRESENT IN CONTROL GROUP	EAL domain-containing protein
PAK-72-phiKZ-C	LR657304	5765326	ins	C	CA	CA:107	CDS	+	1977/2700	659/899	frameshift_variant	p.His659fs	PAKAF_05332	dipA	5. GLOBAL PRESENT IN CONTROL GROUP	EAL domain-containing protein
PAK-48-KTN6-phiKZ-C	LR657304	5765198	del	ACAAGGC	A	A:61	CDS	+	1857/2700	619/899	disruptive_inframe_deletion	p.Lys619_Ala620del	PAKAF_05332	dipA	5. GLOBAL PRESENT IN CONTROL GROUP	EAL domain-containing protein
PAK-48-KTN6-phiKZ-C	LR657304	5201896	snp	G	A	A:73	CDS	+	3/246	1/81	initiator_codon_variant	p.Met1?	PAKAF_04820	pilS	3. T4P	MYND finger
PAK-72-KTN6-phiKZ-C	LR657304	5179743	del	GC	G	G:124	CDS	+	1226/1701	409/566	frameshift_variant	p.Ala409fs	PAKAF_04797	pilB	3. T4P	type 4 fimbrial biogenesis protein PilB
PAK-24-phiKZ-A	LR657304	5179161	del	CG	C	C:113	CDS	+	644/1701	215/566	frameshift_variant	p.Arg215fs	PAKAF_04797	pilB	3. T4P	type 4 fimbrial biogenesis protein PilB
PAK-72-KTN6-LUZ7-phiKZ-J	LR657304	4804672	snp	C	T	T:116	CDS	-	3/585	1/194	initiator_codon_variant	p.Met1?	PAKAF_04454	mucA	2. EPS	anti-sigma factor MucA
PAK-48-KTN6-LUZ7-phiKZ-P	LR657304	4373546	snp	G	T	T:160	CDS	+	44/1308	15/435	missense_variant	p.Arg15Leu	PAKAF_04054	tpbB	5. GLOBAL	diguanylate cyclase TpbB
PAK-72-KTN6-B	LR657304	3998807	del	CG	C	C:134	CDS	-	417/2034	139/677	frameshift_variant	p.Asp140fs	PAKAF_03710	flhA	4. FLAGELLA	flagellar biosynthesis protein FlhA
PAK-72-KTN6-K	LR657304	3621166	snp	G	A	A:159	CDS	+	1163/1287	388/428	missense_variant	p.Gly388Asp	PAKAF_03338	parS	5. GLOBAL	two-component sensor, ParS
PAK-48-LUZ7-D	LR657304	3621150	snp	C	T	T:235	CDS	+	1147/1287	383/428	missense_variant	p.Arg383Cys	PAKAF_03338	parS	5. GLOBAL	two-component sensor, ParS
PAK-72-KTN6-F	LR657304	3620607	snp	A	G	G:90	CDS	+	604/1287	202/428	missense_variant	p.Ile202Val	PAKAF_03338	parS	5. GLOBAL	two-component sensor, ParS
PAK-24-LUZ7-C	LR657304	3447928	snp	G	A	A:120	CDS	+	851/1098	284/365	missense_variant	p.Arg284Lys	PAKAF_03188	PA1943	6. OTHER	GNAT family N-acetyltransferase
PAK-48-LUZ7-D	LR657304	2225985	snp	C	A	A:210	CDS	-	335/2157	112/718	missense_variant	p.Gly112Val	PAKAF_02081	PA2911	6. OTHER	probable TonB-dependent receptor
PAK-48-KTN6-LUZ7-C	LR657304	2225336	snp	C	T	T:95	CDS	-	984/2157	328/718	stop_gained	p.Trp328*	PAKAF_02081	PA2911	6. OTHER	probable TonB-dependent receptor
PAK-72-KTN6-D	LR657304	2225313	snp	C	T	T:129	CDS	-	1007/2157	336/718	stop_gained	p.Trp336*	PAKAF_02081	PA2911	6. OTHER	probable TonB-dependent receptor
PAK-72-KTN6-LUZ7-phiKZ-E	LR657304	2224783	snp	G	A	A:111	CDS	-	1537/2157	513/718	stop_gained	p.Gln513*	PAKAF_02081	PA2911	6. OTHER	probable TonB-dependent receptor
PAK-48-KTN6-LUZ7-R	LR657304	2224633	snp	G	A	A:101	CDS	-	1687/2157	563/718	stop_gained	p.Gln563*	PAKAF_02081	PA2911	6. OTHER	probable TonB-dependent receptor
PAK-48-KTN6-LUZ7-phiKZ-H	LR657304	2146337	snp	G	A	A:148	CDS	+	1210/1251	404/416	missense_variant	p.Ala404Thr	PAKAF_01998	lolE	6. OTHER	lipoprotein localisation protein, LolE
PAK-48-KTN6-LUZ7-phiKZ-R	LR657304	1348555	snp	C	T	T:190	CDS	+	1253/1569	418/522	missense_variant	p.Ala418Val	PAKAF_01266	wspA	6. OTHER	probable chemotaxis transducer
PAK-48-phiKZ-B	LR657304	440019	snp	T	C	C:132	CDS	+	401/2049	134/682	missense_variant	p.Leu134Pro	PAKAF_00415	pilJ	3. T4P	twitching motility protein PilJ
PAK-72-KTN6-C	LR657304	425619	del	AGCGCTGCGCTCG	A	A:68	CDS	+	570/1035	190/344	disruptive_inframe_deletion	p.Ser191_Arg194del	PAKAF_00399	pilT	3. T4P	twitching motility protein PilT
PAK-48-KTN6-LUZ7-C	LR657304	425619	del	AGCGCTGCGCTCG	A	A:85	CDS	+	570/1035	190/344	disruptive_inframe_deletion	p.Ser191_Arg194del	PAKAF_00399	pilT	3. T4P	twitching motility protein PilT
PAK-72-KTN6-LUZ7-phiKZ-E	LR657304	425619	del	AGCGCTGCGCTCG	A	A:95	CDS	+	570/1035	190/344	disruptive_inframe_deletion	p.Ser191_Arg194del	PAKAF_00399	pilT	3. T4P	twitching motility protein PilT
PAK-72-KTN6-phiKZ-F	LR657304	425619	del	AGCGCTGCGCTCG	A	A:118	CDS	+	570/1035	190/344	disruptive_inframe_deletion	p.Ser191_Arg194del	PAKAF_00399	pilT	3. T4P	twitching motility protein PilT
